# Supplementary material for: [2,6-Bis(di-tert-butyl­phosphinometh­yl)phenyl-κ3 P,C 1,P′](trifluoro­acetato)palladium(II)
Source: Acta Crystallogr Sect E Struct Rep Online. 2010 May 19;66(Pt 6):m675. doi: 10.1107/S1600536810017861 (PMC2979456; doi:10.1107/S1600536810017861)
Supplement: Supplementary file 1 [file e-66-0m675-sup1.cif]

##############################################################################
###                                                                        ###
###        Electronic paper (Acta Crystallographica Section E)             ###
###                                                                        ###
##############################################################################
#                                                                            #
# This CIF contains the data in a paper accepted for publication in Acta     #
# Crystallographica Section E. It conforms to the requirements of Notes      #
# for Authors for Section E, and has been peer reviewed under the auspices   #
# of the IUCr Commission on Journals.                                        #
#                                                                            #
# Full details of the Crystallographic Information File format               #
# are given in the paper "The Crystallographic Information File (CIF):       #
# a New Standard Archive File for Crystallography" by S. R. Hall, F. H.      #
# Allen and I. D. Brown [Acta Cryst. (1991), A47, 655-685].                  #
#                                                                            #
# The current version of the core CIF dictionary is obtainable from          #
# ftp://ftp.iucr.org/pub/cif_core.dic. The current version number is 2.4.    #
#                                                                            #
# Software is freely available for graphical display of the structure(s) in  #
# this CIF.  For information consult the CIF home page http://www.iucr.org/  #
# cif/home.html                                                              #
#                                                                            #
# This file may be used for bona fide research purposes within the           #
# scientific community so long as proper attribution is given to the journal # 
# article from which it was obtained.                                        #
#                                                                            #
##############################################################################
                                             
data_I
_audit_creation_method     'WinGX routine-INITIALISE'
_chemical_name_systematic
;
[2,6-Bis(di-<i>tert</i>-butylphosphinomethyl)phenyl-
\k^3^<i>P</i>,<i>C</i>^1^,<i>P</i>'](trifluoroacetato)palladium(II)
;
_chemical_name_common     ?
_chemical_formula_moiety     'C26 H43 F3 O2 P2 Pd'
_chemical_formula_sum     'C26 H43 F3 O2 P2 Pd'
_chemical_formula_iupac     '[Pd (C2 F3 O2) (C24 H43 P2)]'
_chemical_formula_weight     612.94
_chemical_melting_point     ?
_symmetry_cell_setting     orthorhombic
_symmetry_space_group_name_H-M     'P b c a'
_symmetry_space_group_name_Hall     '-P 2ac 2ab'
loop_
    _symmetry_equiv_pos_as_xyz
    'x, y, z'
    '-x+1/2, -y, z+1/2'
    'x+1/2, -y+1/2, -z'
    '-x, y+1/2, -z+1/2'
    '-x, -y, -z'
    'x-1/2, y, -z-1/2'
    '-x-1/2, y-1/2, z'
    'x, -y-1/2, z-1/2'
_cell_length_a     11.12390(10)
_cell_length_b     15.7484(2)
_cell_length_c     32.4400(4)
_cell_angle_alpha     90.00
_cell_angle_beta     90.00
_cell_angle_gamma     90.00
_cell_volume     5682.96(11)
_cell_formula_units_Z     8
_cell_measurement_reflns_used     7600
_cell_measurement_theta_min     0.407
_cell_measurement_theta_max     28.283
_cell_measurement_temperature     123.00(10)
_exptl_crystal_description     prism
_exptl_crystal_colour     'pale brown'
_exptl_crystal_size_max     0.2
_exptl_crystal_size_mid     0.1
_exptl_crystal_size_min     0.1
_exptl_crystal_density_diffrn     1.433
_exptl_crystal_density_meas     ?
_exptl_crystal_density_method     'not measured'
_exptl_crystal_F_000     2544
_exptl_absorpt_coefficient_mu     0.806
_exptl_absorpt_correction_type     multi-scan
_exptl_absorpt_process_details     '(SADABS; Sheldrick, 2008a)'
_exptl_absorpt_correction_T_min     0.6571
_exptl_absorpt_correction_T_max     0.7457
_exptl_special_details
;
;
_diffrn_ambient_temperature     123.00(10)
_diffrn_radiation_type     Mok\a
_diffrn_radiation_wavelength     0.71073
_diffrn_radiation_monochromator     'horizonally mounted graphite crystal'
_diffrn_measurement_device_type     'Bruker--Nonius Kappa APEXII'
_diffrn_measurement_device     '95mm CCD camera on \k-goniostat'
_diffrn_measurement_method     'CCD rotation images, thick slices'
_diffrn_detector_area_resol_mean     9
_diffrn_reflns_number     50571
_diffrn_reflns_av_R_equivalents     0.0508
_diffrn_reflns_av_sigmaI/netI     0.0281
_diffrn_reflns_theta_min     1.26
_diffrn_reflns_theta_max     25.00
_diffrn_reflns_theta_full     25.00
_diffrn_measured_fraction_theta_max     0.999
_diffrn_measured_fraction_theta_full     0.999
_diffrn_reflns_limit_h_min     -13
_diffrn_reflns_limit_h_max     13
_diffrn_reflns_limit_k_min     -18
_diffrn_reflns_limit_k_max     18
_diffrn_reflns_limit_l_min     -38
_diffrn_reflns_limit_l_max     38
_refine_special_details
;
Refinement of <i>F</i>^2^ against ALL reflections. The weighted <i>R</i>-factor
wR and goodness of fit <i>S</i> are based on <i>F</i>^2^, conventional
<i>R</i>-factors <i>R</i> are based on <i>F</i>, with <i>F</i> set to zero for
negative <i>F</i>^2^. The threshold expression of <i>F</i>^2^ >
2\s(<i>F</i>^2^) is used only for calculating <i>R</i>-factors(gt) etc. and is
not relevant to the choice of reflections for refinement. <i>R</i>-factors
based on <i>F</i>^2^ are statistically about twice as large as those based on
<i>F</i>, and <i>R</i>- factors based on ALL data will be even larger.
;
_reflns_number_total     5002
_reflns_number_gt     4397
_reflns_threshold_expression     I>2\s(I)
_refine_ls_structure_factor_coef     Fsqd
_refine_ls_matrix_type     full
_refine_ls_R_factor_all     0.0499
_refine_ls_R_factor_gt     0.0406
_refine_ls_wR_factor_gt     0.1192
_refine_ls_wR_factor_ref     0.1350
_refine_ls_goodness_of_fit_ref     0.981
_refine_ls_restrained_S_all     0.981
_refine_ls_number_reflns     5002
_refine_ls_number_parameters     313
_refine_ls_number_restraints     0
_refine_ls_hydrogen_treatment     constr
_refine_ls_weighting_scheme     calc
_refine_ls_weighting_details
        'calc w=1/[\s^2^(Fo^2^)+(0.0820P)^2^+22.4388P] where P=(Fo^2^+2Fc^2^)/3'
_atom_sites_solution_hydrogens     geom
_atom_sites_solution_primary     direct
_atom_sites_solution_secondary     difmap
_refine_ls_shift/su_max     0.000
_refine_ls_shift/su_mean     0.000
_refine_diff_density_max     1.912
_refine_diff_density_min     -1.124
_refine_ls_extinction_method     none
_refine_ls_extinction_coef     ?
loop_
    _atom_type_symbol
    _atom_type_description
    _atom_type_scat_dispersion_real
    _atom_type_scat_dispersion_imag
    _atom_type_scat_source
    'C' 'C' 0.0033 0.0016
                         'International Tables Vol C Tables 4.2.6.8 and 6.1.1.4'
    'H' 'H' 0.0000 0.0000
                         'International Tables Vol C Tables 4.2.6.8 and 6.1.1.4'
    'O' 'O' 0.0106 0.0060
                         'International Tables Vol C Tables 4.2.6.8 and 6.1.1.4'
    'F' 'F' 0.0171 0.0103
                         'International Tables Vol C Tables 4.2.6.8 and 6.1.1.4'
    'P' 'P' 0.1023 0.0942
                         'International Tables Vol C Tables 4.2.6.8 and 6.1.1.4'
    'Pd' 'Pd' -0.9988 1.0072
                         'International Tables Vol C Tables 4.2.6.8 and 6.1.1.4'
_computing_data_collection     'COLLECT (Hooft, 1998)'
_computing_cell_refinement     'SCALEPACK (Otwinowski & Minor, 1997)'
_computing_data_reduction     'DENZO and SCALEPACK (Otwinowski & Minor, 1997)'
_computing_structure_solution     'SIR2002 (Burla <i>et al.</i>,  2003)'
_computing_structure_refinement     'SHELXL97 (Sheldrick, 2008b)'
_computing_molecular_graphics     'WinGX (Farrugia, 1999)'
_computing_publication_material     'publCIF (Westrip, 2010)'
loop_
    _atom_site_type_symbol
    _atom_site_label
    _atom_site_fract_x
    _atom_site_fract_y
    _atom_site_fract_z
    _atom_site_U_iso_or_equiv
    _atom_site_adp_type
    _atom_site_calc_flag
    _atom_site_refinement_flags
    _atom_site_occupancy
    _atom_site_disorder_assembly
    _atom_site_disorder_group
    Pd Pd1 0.92472(3) 0.047957(19) 0.129692(9) 0.01622(14) Uani d . 1 . .
    P P1 0.74524(10) 0.04831(7) 0.09415(3) 0.0196(2) Uani d . 1 . .
    P P2 1.08972(9) 0.01753(7) 0.17068(3) 0.0175(2) Uani d . 1 . .
    F F1 1.0573(4) 0.2240(2) 0.01869(10) 0.0683(12) Uani d . 1 . .
    F F2 1.2140(3) 0.2306(3) 0.05453(13) 0.0704(11) Uani d . 1 . .
    F F3 1.0899(4) 0.3333(2) 0.05529(12) 0.0714(12) Uani d . 1 . .
    O O1 1.0127(3) 0.13118(19) 0.08700(9) 0.0259(7) Uani d . 1 . .
    O O2 1.0118(3) 0.2545(2) 0.12135(10) 0.0372(8) Uani d . 1 . .
    C C1 0.8431(4) -0.0415(2) 0.16433(12) 0.0183(8) Uani d . 1 . .
    C C2 0.7283(4) -0.0729(3) 0.15436(12) 0.0211(8) Uani d . 1 . .
    C C3 0.6719(4) -0.1335(3) 0.17900(13) 0.0255(9) Uani d . 1 . .
    H H3 0.5928 -0.1518 0.1725 0.031 Uiso calc R 1 . .
    C C4 0.7300(4) -0.1670(3) 0.21277(13) 0.0284(10) Uani d . 1 . .
    H H4 0.6916 -0.2087 0.2293 0.034 Uiso calc R 1 . .
    C C5 0.8446(4) -0.1395(3) 0.22229(13) 0.0261(9) Uani d . 1 . .
    H H5 0.8854 -0.1635 0.2452 0.031 Uiso calc R 1 . .
    C C6 0.9013(4) -0.0772(3) 0.19889(12) 0.0198(8) Uani d . 1 . .
    C C7 0.6679(4) -0.0456(3) 0.11482(14) 0.0259(10) Uani d . 1 . .
    H H7A 0.5824 -0.0320 0.1202 0.031 Uiso calc R 1 . .
    H H7B 0.6710 -0.0924 0.0945 0.031 Uiso calc R 1 . .
    C C8 1.0236(4) -0.0473(3) 0.21179(13) 0.0242(9) Uani d . 1 . .
    H H8A 1.0759 -0.0968 0.2175 0.029 Uiso calc R 1 . .
    H H8B 1.0171 -0.0133 0.2374 0.029 Uiso calc R 1 . .
    C C9 0.6442(4) 0.1402(3) 0.10593(14) 0.0265(9) Uani d . 1 . .
    C C10 0.6190(5) 0.1345(3) 0.15268(16) 0.0390(12) Uani d . 1 . .
    H H10A 0.5734 0.1846 0.1615 0.058 Uiso calc R 1 . .
    H H10B 0.6953 0.1321 0.1677 0.058 Uiso calc R 1 . .
    H H10C 0.5721 0.0832 0.1585 0.058 Uiso calc R 1 . .
    C C11 0.5250(4) 0.1391(3) 0.08229(16) 0.0387(12) Uani d . 1 . .
    H H11A 0.4871 0.0833 0.0853 0.058 Uiso calc R 1 . .
    H H11B 0.5402 0.1505 0.0531 0.058 Uiso calc R 1 . .
    H H11C 0.4715 0.1828 0.0935 0.058 Uiso calc R 1 . .
    C C12 0.7101(4) 0.2240(3) 0.09810(18) 0.0382(12) Uani d . 1 . .
    H H12A 0.6598 0.2714 0.1073 0.057 Uiso calc R 1 . .
    H H12B 0.7265 0.2299 0.0686 0.057 Uiso calc R 1 . .
    H H12C 0.7861 0.2243 0.1134 0.057 Uiso calc R 1 . .
    C C13 0.7625(4) 0.0257(3) 0.03776(13) 0.0269(9) Uani d . 1 . .
    C C14 0.6481(5) -0.0096(4) 0.01783(15) 0.0397(12) Uani d . 1 . .
    H H14A 0.5867 0.0349 0.0169 0.060 Uiso calc R 1 . .
    H H14B 0.6184 -0.0576 0.0341 0.060 Uiso calc R 1 . .
    H H14C 0.6662 -0.0287 -0.0102 0.060 Uiso calc R 1 . .
    C C15 0.8009(5) 0.1061(3) 0.01466(14) 0.0359(11) Uani d . 1 . .
    H H15A 0.8214 0.0915 -0.0139 0.054 Uiso calc R 1 . .
    H H15B 0.8711 0.1311 0.0283 0.054 Uiso calc R 1 . .
    H H15C 0.7346 0.1471 0.0148 0.054 Uiso calc R 1 . .
    C C16 0.8633(5) -0.0405(3) 0.03433(16) 0.0375(12) Uani d . 1 . .
    H H16A 0.8414 -0.0912 0.0502 0.056 Uiso calc R 1 . .
    H H16B 0.9381 -0.0166 0.0453 0.056 Uiso calc R 1 . .
    H H16C 0.8748 -0.0559 0.0053 0.056 Uiso calc R 1 . .
    C C17 1.1956(4) -0.0536(3) 0.14181(14) 0.0256(9) Uani d . 1 . .
    C C18 1.1218(5) -0.1331(3) 0.13018(15) 0.0336(11) Uani d . 1 . .
    H H18A 1.1705 -0.1704 0.1126 0.050 Uiso calc R 1 . .
    H H18B 1.0493 -0.1158 0.1152 0.050 Uiso calc R 1 . .
    H H18C 1.0988 -0.1636 0.1553 0.050 Uiso calc R 1 . .
    C C19 1.3059(4) -0.0812(3) 0.16619(15) 0.0346(11) Uani d . 1 . .
    H H19A 1.3526 -0.1220 0.1499 0.052 Uiso calc R 1 . .
    H H19B 1.2804 -0.1080 0.1920 0.052 Uiso calc R 1 . .
    H H19C 1.3558 -0.0315 0.1724 0.052 Uiso calc R 1 . .
    C C20 1.2322(4) -0.0091(3) 0.10201(14) 0.0337(11) Uani d . 1 . .
    H H20A 1.2743 0.0439 0.1086 0.050 Uiso calc R 1 . .
    H H20B 1.1603 0.0036 0.0857 0.050 Uiso calc R 1 . .
    H H20C 1.2857 -0.0462 0.0861 0.050 Uiso calc R 1 . .
    C C21 1.1686(4) 0.1037(3) 0.20004(13) 0.0251(9) Uani d . 1 . .
    C C22 1.2397(5) 0.0707(3) 0.23723(14) 0.0337(11) Uani d . 1 . .
    H H22A 1.3060 0.0348 0.2276 0.050 Uiso calc R 1 . .
    H H22B 1.1864 0.0373 0.2550 0.050 Uiso calc R 1 . .
    H H22C 1.2720 0.1188 0.2528 0.050 Uiso calc R 1 . .
    C C23 1.2516(4) 0.1555(3) 0.17256(15) 0.0359(11) Uani d . 1 . .
    H H23A 1.2772 0.2068 0.1873 0.054 Uiso calc R 1 . .
    H H23B 1.2088 0.1717 0.1474 0.054 Uiso calc R 1 . .
    H H23C 1.3223 0.1215 0.1654 0.054 Uiso calc R 1 . .
    C C24 1.0671(4) 0.1621(3) 0.21528(16) 0.0348(11) Uani d . 1 . .
    H H24A 1.1013 0.2078 0.2321 0.052 Uiso calc R 1 . .
    H H24B 1.0102 0.1291 0.2319 0.052 Uiso calc R 1 . .
    H H24C 1.0251 0.1867 0.1915 0.052 Uiso calc R 1 . .
    C C25 1.0297(4) 0.2060(2) 0.09397(12) 0.0189(6) Uani d . 1 . .
    C C26 1.0960(3) 0.2495(2) 0.05532(12) 0.0189(6) Uani d . 1 . .
loop_
    _atom_site_aniso_label
    _atom_site_aniso_U_11
    _atom_site_aniso_U_22
    _atom_site_aniso_U_33
    _atom_site_aniso_U_12
    _atom_site_aniso_U_13
    _atom_site_aniso_U_23
    Pd1 0.0148(2) 0.0174(2) 0.0165(2) -0.00160(11) -0.00134(11) 0.00210(11)
    P1 0.0166(5) 0.0229(5) 0.0194(5) -0.0025(4) -0.0033(4) 0.0014(4)
    P2 0.0160(5) 0.0193(5) 0.0172(5) 0.0007(4) -0.0017(4) 0.0004(4)
    F1 0.103(3) 0.074(3) 0.0280(17) -0.052(2) 0.0003(17) 0.0064(16)
    F2 0.0307(17) 0.098(3) 0.083(3) -0.0020(18) 0.0170(17) 0.039(2)
    F3 0.120(3) 0.0301(17) 0.064(2) -0.0164(19) 0.031(2) 0.0090(16)
    O1 0.0257(16) 0.0282(17) 0.0237(15) -0.0023(13) -0.0002(12) 0.0036(13)
    O2 0.036(2) 0.038(2) 0.0371(19) -0.0042(15) 0.0066(14) -0.0007(16)
    C1 0.024(2) 0.0131(18) 0.0175(19) -0.0003(15) 0.0041(16) -0.0008(15)
    C2 0.022(2) 0.0194(19) 0.022(2) -0.0006(17) 0.0021(16) -0.0042(17)
    C3 0.027(2) 0.023(2) 0.027(2) -0.0064(18) 0.0076(18) -0.0031(18)
    C4 0.036(3) 0.020(2) 0.029(2) -0.0036(19) 0.0108(19) -0.0002(18)
    C5 0.035(2) 0.024(2) 0.019(2) 0.0034(19) 0.0039(18) 0.0033(17)
    C6 0.024(2) 0.0164(19) 0.019(2) 0.0013(17) 0.0028(16) -0.0003(16)
    C7 0.025(2) 0.026(2) 0.026(2) -0.0074(17) -0.0013(19) 0.0024(17)
    C8 0.026(2) 0.028(2) 0.018(2) 0.0027(18) 0.0005(17) 0.0053(17)
    C9 0.019(2) 0.027(2) 0.034(2) 0.0013(18) -0.0010(18) -0.0007(19)
    C10 0.032(3) 0.044(3) 0.041(3) 0.008(2) 0.006(2) -0.006(2)
    C11 0.025(2) 0.046(3) 0.046(3) 0.006(2) -0.008(2) 0.000(2)
    C12 0.031(3) 0.025(2) 0.059(3) 0.001(2) -0.005(2) 0.001(2)
    C13 0.025(2) 0.037(2) 0.019(2) -0.0044(19) -0.0059(17) -0.0008(18)
    C14 0.037(3) 0.055(3) 0.027(2) -0.015(2) -0.008(2) -0.005(2)
    C15 0.040(3) 0.048(3) 0.019(2) -0.012(2) -0.006(2) 0.005(2)
    C16 0.041(3) 0.042(3) 0.029(3) 0.002(2) 0.003(2) -0.013(2)
    C17 0.023(2) 0.029(2) 0.026(2) 0.0079(18) -0.0017(18) -0.0046(18)
    C18 0.035(3) 0.026(2) 0.039(3) 0.009(2) -0.004(2) -0.012(2)
    C19 0.026(2) 0.044(3) 0.034(3) 0.014(2) -0.004(2) -0.004(2)
    C20 0.032(3) 0.044(3) 0.026(2) 0.008(2) 0.0050(19) -0.001(2)
    C21 0.025(2) 0.024(2) 0.027(2) -0.0019(17) -0.0077(18) -0.0021(18)
    C22 0.036(3) 0.037(3) 0.028(2) -0.001(2) -0.012(2) -0.004(2)
    C23 0.030(2) 0.035(3) 0.043(3) -0.011(2) -0.008(2) 0.003(2)
    C24 0.040(3) 0.027(2) 0.038(3) 0.002(2) -0.008(2) -0.010(2)
    C25 0.0206(14) 0.0136(14) 0.0227(15) -0.0055(11) -0.0091(12) 0.0003(12)
    C26 0.0206(14) 0.0136(14) 0.0227(15) -0.0055(11) -0.0091(12) 0.0003(12)
_geom_special_details
;
All s.u.'s (except the s.u. in the dihedral angle between two l.s. planes) are
estimated using the full covariance matrix. The cell s.u.'s are taken into
account individually in the estimation of s.u.'s in distances, angles and
torsion angles; correlations between s.u.'s in cell parameters are only used
when they are defined by crystal symmetry. An approximate (isotropic)
treatment of cell s.u.'s is used for estimating s.u.'s involving l.s. planes.
;
loop_
    _geom_bond_atom_site_label_1
    _geom_bond_atom_site_label_2
    _geom_bond_site_symmetry_2
    _geom_bond_distance
    _geom_bond_publ_flag
    Pd1 C1 . 2.018(4) ?
    Pd1 O1 . 2.143(3) ?
    Pd1 P1 . 2.3054(11) ?
    Pd1 P2 . 2.3165(10) ?
    P1 C7 . 1.838(4) ?
    P1 C9 . 1.871(4) ?
    P1 C13 . 1.874(4) ?
    P2 C8 . 1.833(4) ?
    P2 C17 . 1.876(4) ?
    P2 C21 . 1.876(4) ?
    F1 C26 . 1.326(5) ?
    F2 C26 . 1.346(5) ?
    F3 C26 . 1.323(5) ?
    O1 C25 . 1.215(5) ?
    O2 C25 . 1.188(5) ?
    C1 C2 . 1.407(6) ?
    C1 C6 . 1.411(6) ?
    C2 C3 . 1.394(6) ?
    C2 C7 . 1.510(6) ?
    C3 C4 . 1.377(6) ?
    C3 H3 . 0.9500 ?
    C4 C5 . 1.381(7) ?
    C4 H4 . 0.9500 ?
    C5 C6 . 1.392(6) ?
    C5 H5 . 0.9500 ?
    C6 C8 . 1.499(6) ?
    C7 H7A . 0.9900 ?
    C7 H7B . 0.9900 ?
    C8 H8A . 0.9900 ?
    C8 H8B . 0.9900 ?
    C9 C12 . 1.531(6) ?
    C9 C11 . 1.532(6) ?
    C9 C10 . 1.545(7) ?
    C10 H10A . 0.9800 ?
    C10 H10B . 0.9800 ?
    C10 H10C . 0.9800 ?
    C11 H11A . 0.9800 ?
    C11 H11B . 0.9800 ?
    C11 H11C . 0.9800 ?
    C12 H12A . 0.9800 ?
    C12 H12B . 0.9800 ?
    C12 H12C . 0.9800 ?
    C13 C14 . 1.532(6) ?
    C13 C15 . 1.531(6) ?
    C13 C16 . 1.535(7) ?
    C14 H14A . 0.9800 ?
    C14 H14B . 0.9800 ?
    C14 H14C . 0.9800 ?
    C15 H15A . 0.9800 ?
    C15 H15B . 0.9800 ?
    C15 H15C . 0.9800 ?
    C16 H16A . 0.9800 ?
    C16 H16B . 0.9800 ?
    C16 H16C . 0.9800 ?
    C17 C19 . 1.523(6) ?
    C17 C20 . 1.524(6) ?
    C17 C18 . 1.545(6) ?
    C18 H18A . 0.9800 ?
    C18 H18B . 0.9800 ?
    C18 H18C . 0.9800 ?
    C19 H19A . 0.9800 ?
    C19 H19B . 0.9800 ?
    C19 H19C . 0.9800 ?
    C20 H20A . 0.9800 ?
    C20 H20B . 0.9800 ?
    C20 H20C . 0.9800 ?
    C21 C23 . 1.521(6) ?
    C21 C22 . 1.533(6) ?
    C21 C24 . 1.538(6) ?
    C22 H22A . 0.9800 ?
    C22 H22B . 0.9800 ?
    C22 H22C . 0.9800 ?
    C23 H23A . 0.9800 ?
    C23 H23B . 0.9800 ?
    C23 H23C . 0.9800 ?
    C24 H24A . 0.9800 ?
    C24 H24B . 0.9800 ?
    C24 H24C . 0.9800 ?
    C25 C26 . 1.607(6) ?
loop_
    _geom_angle_atom_site_label_1
    _geom_angle_atom_site_label_2
    _geom_angle_atom_site_label_3
    _geom_angle_site_symmetry_1
    _geom_angle_site_symmetry_3
    _geom_angle
    _geom_angle_publ_flag
    C1 Pd1 O1 . . 172.85(13) ?
    C1 Pd1 P1 . . 83.71(12) ?
    O1 Pd1 P1 . . 94.06(8) ?
    C1 Pd1 P2 . . 83.83(12) ?
    O1 Pd1 P2 . . 97.79(8) ?
    P1 Pd1 P2 . . 166.82(4) ?
    C7 P1 C9 . . 105.5(2) ?
    C7 P1 C13 . . 104.6(2) ?
    C9 P1 C13 . . 114.1(2) ?
    C7 P1 Pd1 . . 102.78(15) ?
    C9 P1 Pd1 . . 114.83(14) ?
    C13 P1 Pd1 . . 113.51(15) ?
    C8 P2 C17 . . 106.4(2) ?
    C8 P2 C21 . . 102.8(2) ?
    C17 P2 C21 . . 113.0(2) ?
    C8 P2 Pd1 . . 102.39(14) ?
    C17 P2 Pd1 . . 109.55(15) ?
    C21 P2 Pd1 . . 120.84(14) ?
    C25 O1 Pd1 . . 123.0(3) ?
    C2 C1 C6 . . 117.4(4) ?
    C2 C1 Pd1 . . 121.7(3) ?
    C6 C1 Pd1 . . 120.9(3) ?
    C3 C2 C1 . . 121.1(4) ?
    C3 C2 C7 . . 118.8(4) ?
    C1 C2 C7 . . 120.0(4) ?
    C4 C3 C2 . . 120.5(4) ?
    C4 C3 H3 . . 119.7 ?
    C2 C3 H3 . . 119.7 ?
    C3 C4 C5 . . 119.4(4) ?
    C3 C4 H4 . . 120.3 ?
    C5 C4 H4 . . 120.3 ?
    C4 C5 C6 . . 121.2(4) ?
    C4 C5 H5 . . 119.4 ?
    C6 C5 H5 . . 119.4 ?
    C5 C6 C1 . . 120.4(4) ?
    C5 C6 C8 . . 118.7(4) ?
    C1 C6 C8 . . 120.9(4) ?
    C2 C7 P1 . . 109.3(3) ?
    C2 C7 H7A . . 109.8 ?
    P1 C7 H7A . . 109.8 ?
    C2 C7 H7B . . 109.8 ?
    P1 C7 H7B . . 109.8 ?
    H7A C7 H7B . . 108.3 ?
    C6 C8 P2 . . 109.6(3) ?
    C6 C8 H8A . . 109.7 ?
    P2 C8 H8A . . 109.7 ?
    C6 C8 H8B . . 109.7 ?
    P2 C8 H8B . . 109.7 ?
    H8A C8 H8B . . 108.2 ?
    C12 C9 C11 . . 109.9(4) ?
    C12 C9 C10 . . 107.4(4) ?
    C11 C9 C10 . . 109.5(4) ?
    C12 C9 P1 . . 110.2(3) ?
    C11 C9 P1 . . 114.2(3) ?
    C10 C9 P1 . . 105.4(3) ?
    C9 C10 H10A . . 109.5 ?
    C9 C10 H10B . . 109.5 ?
    H10A C10 H10B . . 109.5 ?
    C9 C10 H10C . . 109.5 ?
    H10A C10 H10C . . 109.5 ?
    H10B C10 H10C . . 109.5 ?
    C9 C11 H11A . . 109.5 ?
    C9 C11 H11B . . 109.5 ?
    H11A C11 H11B . . 109.5 ?
    C9 C11 H11C . . 109.5 ?
    H11A C11 H11C . . 109.5 ?
    H11B C11 H11C . . 109.5 ?
    C9 C12 H12A . . 109.5 ?
    C9 C12 H12B . . 109.5 ?
    H12A C12 H12B . . 109.5 ?
    C9 C12 H12C . . 109.5 ?
    H12A C12 H12C . . 109.5 ?
    H12B C12 H12C . . 109.5 ?
    C14 C13 C15 . . 109.0(4) ?
    C14 C13 C16 . . 109.2(4) ?
    C15 C13 C16 . . 108.8(4) ?
    C14 C13 P1 . . 113.3(3) ?
    C15 C13 P1 . . 110.5(3) ?
    C16 C13 P1 . . 105.9(3) ?
    C13 C14 H14A . . 109.5 ?
    C13 C14 H14B . . 109.5 ?
    H14A C14 H14B . . 109.5 ?
    C13 C14 H14C . . 109.5 ?
    H14A C14 H14C . . 109.5 ?
    H14B C14 H14C . . 109.5 ?
    C13 C15 H15A . . 109.5 ?
    C13 C15 H15B . . 109.5 ?
    H15A C15 H15B . . 109.5 ?
    C13 C15 H15C . . 109.5 ?
    H15A C15 H15C . . 109.5 ?
    H15B C15 H15C . . 109.5 ?
    C13 C16 H16A . . 109.5 ?
    C13 C16 H16B . . 109.5 ?
    H16A C16 H16B . . 109.5 ?
    C13 C16 H16C . . 109.5 ?
    H16A C16 H16C . . 109.5 ?
    H16B C16 H16C . . 109.5 ?
    C19 C17 C20 . . 110.9(4) ?
    C19 C17 C18 . . 108.8(4) ?
    C20 C17 C18 . . 107.9(4) ?
    C19 C17 P2 . . 114.7(3) ?
    C20 C17 P2 . . 108.5(3) ?
    C18 C17 P2 . . 105.8(3) ?
    C17 C18 H18A . . 109.5 ?
    C17 C18 H18B . . 109.5 ?
    H18A C18 H18B . . 109.5 ?
    C17 C18 H18C . . 109.5 ?
    H18A C18 H18C . . 109.5 ?
    H18B C18 H18C . . 109.5 ?
    C17 C19 H19A . . 109.5 ?
    C17 C19 H19B . . 109.5 ?
    H19A C19 H19B . . 109.5 ?
    C17 C19 H19C . . 109.5 ?
    H19A C19 H19C . . 109.5 ?
    H19B C19 H19C . . 109.5 ?
    C17 C20 H20A . . 109.5 ?
    C17 C20 H20B . . 109.5 ?
    H20A C20 H20B . . 109.5 ?
    C17 C20 H20C . . 109.5 ?
    H20A C20 H20C . . 109.5 ?
    H20B C20 H20C . . 109.5 ?
    C23 C21 C22 . . 109.3(4) ?
    C23 C21 C24 . . 108.2(4) ?
    C22 C21 C24 . . 109.2(4) ?
    C23 C21 P2 . . 112.0(3) ?
    C22 C21 P2 . . 113.3(3) ?
    C24 C21 P2 . . 104.6(3) ?
    C21 C22 H22A . . 109.5 ?
    C21 C22 H22B . . 109.5 ?
    H22A C22 H22B . . 109.5 ?
    C21 C22 H22C . . 109.5 ?
    H22A C22 H22C . . 109.5 ?
    H22B C22 H22C . . 109.5 ?
    C21 C23 H23A . . 109.5 ?
    C21 C23 H23B . . 109.5 ?
    H23A C23 H23B . . 109.5 ?
    C21 C23 H23C . . 109.5 ?
    H23A C23 H23C . . 109.5 ?
    H23B C23 H23C . . 109.5 ?
    C21 C24 H24A . . 109.5 ?
    C21 C24 H24B . . 109.5 ?
    H24A C24 H24B . . 109.5 ?
    C21 C24 H24C . . 109.5 ?
    H24A C24 H24C . . 109.5 ?
    H24B C24 H24C . . 109.5 ?
    O2 C25 O1 . . 137.4(4) ?
    O2 C25 C26 . . 112.8(3) ?
    O1 C25 C26 . . 109.8(3) ?
    F3 C26 F1 . . 106.6(4) ?
    F3 C26 F2 . . 105.6(4) ?
    F1 C26 F2 . . 103.4(4) ?
    F3 C26 C25 . . 113.7(4) ?
    F1 C26 C25 . . 114.9(3) ?
    F2 C26 C25 . . 111.6(3) ?
loop_
    _geom_torsion_atom_site_label_1
    _geom_torsion_atom_site_label_2
    _geom_torsion_atom_site_label_3
    _geom_torsion_atom_site_label_4
    _geom_torsion_site_symmetry_1
    _geom_torsion_site_symmetry_2
    _geom_torsion_site_symmetry_3
    _geom_torsion_site_symmetry_4
    _geom_torsion
    _geom_torsion_publ_flag
    C1 Pd1 P1 C7 . . . . -11.03(19) ?
    O1 Pd1 P1 C7 . . . . 162.15(17) ?
    P2 Pd1 P1 C7 . . . . 8.1(2) ?
    C1 Pd1 P1 C9 . . . . 102.93(19) ?
    O1 Pd1 P1 C9 . . . . -83.89(18) ?
    P2 Pd1 P1 C9 . . . . 122.0(2) ?
    C1 Pd1 P1 C13 . . . . -123.4(2) ?
    O1 Pd1 P1 C13 . . . . 49.83(18) ?
    P2 Pd1 P1 C13 . . . . -104.2(2) ?
    C1 Pd1 P2 C8 . . . . -11.61(18) ?
    O1 Pd1 P2 C8 . . . . 175.40(17) ?
    P1 Pd1 P2 C8 . . . . -30.7(2) ?
    C1 Pd1 P2 C17 . . . . 101.06(19) ?
    O1 Pd1 P2 C17 . . . . -71.92(18) ?
    P1 Pd1 P2 C17 . . . . 82.0(2) ?
    C1 Pd1 P2 C21 . . . . -124.9(2) ?
    O1 Pd1 P2 C21 . . . . 62.15(19) ?
    P1 Pd1 P2 C21 . . . . -144.0(2) ?
    P1 Pd1 O1 C25 . . . . 102.9(3) ?
    P2 Pd1 O1 C25 . . . . -82.9(3) ?
    P1 Pd1 C1 C2 . . . . 4.9(3) ?
    P2 Pd1 C1 C2 . . . . -170.8(3) ?
    P1 Pd1 C1 C6 . . . . -177.3(3) ?
    P2 Pd1 C1 C6 . . . . 7.0(3) ?
    C6 C1 C2 C3 . . . . 3.3(6) ?
    Pd1 C1 C2 C3 . . . . -178.7(3) ?
    C6 C1 C2 C7 . . . . -172.2(4) ?
    Pd1 C1 C2 C7 . . . . 5.7(5) ?
    C1 C2 C3 C4 . . . . -3.0(6) ?
    C7 C2 C3 C4 . . . . 172.6(4) ?
    C2 C3 C4 C5 . . . . 0.6(6) ?
    C3 C4 C5 C6 . . . . 1.4(6) ?
    C4 C5 C6 C1 . . . . -1.0(6) ?
    C4 C5 C6 C8 . . . . 177.5(4) ?
    C2 C1 C6 C5 . . . . -1.4(6) ?
    Pd1 C1 C6 C5 . . . . -179.3(3) ?
    C2 C1 C6 C8 . . . . -179.8(4) ?
    Pd1 C1 C6 C8 . . . . 2.3(5) ?
    C3 C2 C7 P1 . . . . 168.9(3) ?
    C1 C2 C7 P1 . . . . -15.4(5) ?
    C9 P1 C7 C2 . . . . -104.4(3) ?
    C13 P1 C7 C2 . . . . 135.1(3) ?
    Pd1 P1 C7 C2 . . . . 16.3(3) ?
    C5 C6 C8 P2 . . . . 168.6(3) ?
    C1 C6 C8 P2 . . . . -13.0(5) ?
    C17 P2 C8 C6 . . . . -99.4(3) ?
    C21 P2 C8 C6 . . . . 141.5(3) ?
    Pd1 P2 C8 C6 . . . . 15.5(3) ?
    C7 P1 C9 C12 . . . . 168.5(3) ?
    C13 P1 C9 C12 . . . . -77.3(4) ?
    Pd1 P1 C9 C12 . . . . 56.2(4) ?
    C7 P1 C9 C11 . . . . -67.2(4) ?
    C13 P1 C9 C11 . . . . 46.9(4) ?
    Pd1 P1 C9 C11 . . . . -179.6(3) ?
    C7 P1 C9 C10 . . . . 52.9(3) ?
    C13 P1 C9 C10 . . . . 167.1(3) ?
    Pd1 P1 C9 C10 . . . . -59.5(3) ?
    C7 P1 C13 C14 . . . . 45.2(4) ?
    C9 P1 C13 C14 . . . . -69.5(4) ?
    Pd1 P1 C13 C14 . . . . 156.4(3) ?
    C7 P1 C13 C15 . . . . 167.7(3) ?
    C9 P1 C13 C15 . . . . 53.1(4) ?
    Pd1 P1 C13 C15 . . . . -81.0(3) ?
    C7 P1 C13 C16 . . . . -74.6(3) ?
    C9 P1 C13 C16 . . . . 170.7(3) ?
    Pd1 P1 C13 C16 . . . . 36.7(3) ?
    C8 P2 C17 C19 . . . . -67.6(4) ?
    C21 P2 C17 C19 . . . . 44.4(4) ?
    Pd1 P2 C17 C19 . . . . -177.6(3) ?
    C8 P2 C17 C20 . . . . 167.9(3) ?
    C21 P2 C17 C20 . . . . -80.0(4) ?
    Pd1 P2 C17 C20 . . . . 57.9(3) ?
    C8 P2 C17 C18 . . . . 52.3(3) ?
    C21 P2 C17 C18 . . . . 164.4(3) ?
    Pd1 P2 C17 C18 . . . . -57.7(3) ?
    C8 P2 C21 C23 . . . . 168.4(3) ?
    C17 P2 C21 C23 . . . . 54.1(4) ?
    Pd1 P2 C21 C23 . . . . -78.5(3) ?
    C8 P2 C21 C22 . . . . 44.2(4) ?
    C17 P2 C21 C22 . . . . -70.1(4) ?
    Pd1 P2 C21 C22 . . . . 157.3(3) ?
    C8 P2 C21 C24 . . . . -74.6(3) ?
    C17 P2 C21 C24 . . . . 171.1(3) ?
    Pd1 P2 C21 C24 . . . . 38.5(3) ?
    Pd1 O1 C25 O2 . . . . 1.7(7) ?
    Pd1 O1 C25 C26 . . . . -179.2(2) ?
    O2 C25 C26 F3 . . . . -17.5(5) ?
    O1 C25 C26 F3 . . . . 163.2(4) ?
    O2 C25 C26 F1 . . . . -140.7(4) ?
    O1 C25 C26 F1 . . . . 39.9(5) ?
    O2 C25 C26 F2 . . . . 101.9(5) ?
    O1 C25 C26 F2 . . . . -77.4(4) ?
loop_
    _geom_hbond_atom_site_label_D
    _geom_hbond_atom_site_label_H
    _geom_hbond_atom_site_label_A
    _geom_hbond_site_symmetry_A
    _geom_hbond_distance_DH
    _geom_hbond_distance_HA
    _geom_hbond_distance_DA
    _geom_hbond_angle_DHA
    _geom_hbond_publ_flag
    C12 H12C O2 1_555 0.98 2.57 3.473(6) 153 yes
    C15 H15B O1 1_555 0.98 2.47 3.349(6) 149 yes
    C20 H20B O1 1_555 0.98 2.60 3.329(6) 132 yes
    C24 H24C O2 1_555 0.98 2.52 3.432(6) 155 yes
    C3 H3 O2 7_755 0.95 2.51 3.284(6) 139 yes
data_global
_journal_date_recd_electronic     2010-03-19
_journal_date_accepted     2010-05-14
_journal_name_full     'Acta Crystallographica, Section E'
_journal_year     2010
_journal_volume     66
_journal_issue      6
_journal_page_first     m675
_journal_page_last     m675
_journal_paper_category     QM
_journal_coeditor_code     CV2705
_publ_contact_author_name     'Ola F. Wendt'
_publ_contact_author_address
;
Organic Chemistry, Department of Chemistry, Lund University,
P.O. Box 124, S-221 00 Lund, Sweden
Department of Chemistry, Nanoscience Center
University of Jyv\"askyl\"a, P.O. Box 35,
FIN-400 14 Jyv\"askyl\"a, Finland
;
_publ_contact_author_email     'ola.wendt@organic.lu.se, kari.t.rissanen@jyu.fi'
_publ_contact_author_fax     ?
_publ_contact_author_phone     ?
_publ_section_title
;\
[2,6-Bis(di-<i>tert</i>-butylphosphinomethyl)phenyl-\k^3^<i>P</i>,<i>C</i>^1^,\
<i>P</i>'](trifluoroacetato)palladium(II)
;
loop_
    _publ_author_name
    _publ_author_address
    'Johnson, Magnus T.'
;
Organic Chemistry,
Department of Chemistry,
Lund University,
PO Box 124,
S-221 00 Lund,
Sweden
;
    'Cetina, Mario'
;
Department of Chemistry,
Nanoscience Centre,
University of Jyv\"askyl\"a,
PO Box 35,
FIN-40014 Jyv\"askyl\"a,
Finland
;
    'Rissanen, Kari'
;
Department of Chemistry,
Nanoscience Centre,
University of Jyv\"askyl\"a,
PO Box 35,
FIN-40014 Jyv\"askyl\"a,
Finland
;
    'Wendt, Ola F.'
;
Organic Chemistry,
Department of Chemistry,
Lund University,
PO Box 124,
S-221 00 Lund,
Sweden
;
