# Supplementary material for: [2,6-Bis(di-tert-butyl­phosphinometh­yl)phenyl-κ3 P,C 1,P′](trifluoro­acetato)palladium(II)
Source: Acta Crystallogr Sect E Struct Rep Online. 2010 May 19;66(Pt 6):m675. doi: 10.1107/S1600536810017861 (PMC2979456; doi:10.1107/S1600536810017861)
Supplement: Supplementary file 2 [file e-66-0m675-Isup2.hkl]

#
# h,k,l, Fc-squared, Fo-squared, sigma(Fo-squared) and status flag
#
data_I
_shelx_title ' mj1002 in P b c a; C26 H43 F3 O2 P2 Pd'
_shelx_refln_list_code          4
_shelx_F_calc_maximum      578.40
_exptl_crystal_F_000      2544.00
_reflns_d_resolution_high  0.8410
 
loop_
 _symmetry_equiv_pos_as_xyz
 'x, y, z'
 '-x+1/2, -y, z+1/2'
 'x+1/2, -y+1/2, -z'
 '-x, y+1/2, -z+1/2'
 '-x, -y, -z'
 'x-1/2, y, -z-1/2'
 '-x-1/2, y-1/2, z'
 'x, -y-1/2, z-1/2'
 
_cell_length_a    11.1239
_cell_length_b    15.7484
_cell_length_c    32.4400
_cell_angle_alpha  90.000
_cell_angle_beta   90.000
_cell_angle_gamma  90.000
 
_shelx_F_squared_multiplier     1.000
 
loop_
 _refln_index_h
 _refln_index_k
 _refln_index_l
 _refln_F_squared_calc
 _refln_F_squared_meas
 _refln_F_squared_sigma
 _refln_observed_status
   2   0   0     8013.88     7266.67    197.39 o
   4   0   0      989.68     1424.94     48.22 o
   6   0   0    93836.27    89381.41   3473.76 o
   8   0   0     4003.64     4700.88    248.01 o
  10   0   0        3.26      -77.70     97.49 o
  12   0   0    33145.49    31734.01   1500.75 o
   2   1   0    51016.93    49482.82    933.39 o
   4   1   0     2195.91     1843.83     44.80 o
   6   1   0     1651.42     2187.99     73.88 o
   8   1   0     1344.62     1916.39     74.38 o
  10   1   0     5840.18     6236.36    234.63 o
  12   1   0     1057.79     1011.08    104.39 o
   0   2   0   259435.38      954.70    439.04 o
   2   2   0    11151.17    14531.52    269.73 o
   4   2   0    18766.63    21479.32    457.39 o
   6   2   0    60430.56    62411.12   1436.35 o
   8   2   0     6264.60     6324.44    188.17 o
  10   2   0     1612.63     1427.15     98.95 o
  12   2   0    25578.16    26443.87    948.23 o
   2   3   0    51003.78    49594.18    877.79 o
   4   3   0    33739.85    29388.51    639.14 o
   6   3   0    31330.13    34291.56    754.31 o
   8   3   0    11043.75     9763.99    265.77 o
  10   3   0     8535.75     8813.69    305.66 o
  12   3   0     1710.30     2019.67    150.81 o
   0   4   0    21873.14    24610.44    717.40 o
   2   4   0     3237.66     3562.51     64.76 o
   4   4   0     1778.69     2316.09     63.55 o
   6   4   0    34530.10    34402.36    853.57 o
   8   4   0     2840.57     2993.50    174.75 o
  10   4   0      495.40      281.73     81.37 o
  12   4   0     4071.81     3623.65    284.42 o
   2   5   0    32773.21    33940.52    654.65 o
   4   5   0    62342.84    64343.93   1403.82 o
   6   5   0     4097.96     4007.30     94.27 o
   8   5   0      283.83      476.16     39.23 o
  10   5   0    19813.42    20818.33    702.20 o
  12   5   0     4545.81     4228.79    201.46 o
   0   6   0     1139.18     1028.83     45.38 o
   2   6   0     1013.71     1142.12     36.75 o
   4   6   0     7007.81     6994.67    173.29 o
   6   6   0      331.05      278.74     22.97 o
   8   6   0     2324.05     2597.68    114.57 o
  10   6   0     1134.99      927.36     68.41 o
  12   6   0        1.55      -38.91     80.45 o
   2   7   0    20796.51    20029.00    419.38 o
   4   7   0    13049.93    11700.66    289.77 o
   6   7   0    14549.84    14622.76    337.83 o
   8   7   0     2518.15     2499.72    102.99 o
  10   7   0     6673.27     6237.96    198.97 o
  12   7   0     1361.67     1566.69    121.15 o
   0   8   0     8805.79     9170.53    310.74 o
   2   8   0      169.37       89.95     23.05 o
   4   8   0      246.13      372.25     29.79 o
   6   8   0    37862.19    37493.62    858.16 o
   8   8   0     8405.64     7846.61    266.76 o
  10   8   0     2079.73     1809.63    188.89 o
   2   9   0       23.38      105.13     27.57 o
   4   9   0      617.95      796.05     46.79 o
   6   9   0     1730.34     1961.74     75.93 o
   8   9   0      583.01      589.10    125.18 o
  10   9   0     3129.89     3020.31    172.99 o
   0  10   0   157466.00   156407.16   5747.45 o
   2  10   0     5374.97     4540.26    123.22 o
   4  10   0        5.12       14.38     39.49 o
   6  10   0    25006.61    26458.28    739.42 o
   8  10   0     1536.83     1520.48    102.60 o
  10  10   0     1848.83     1999.88    122.00 o
   2  11   0      537.26      788.76     45.98 o
   4  11   0     1773.29     2045.34     76.60 o
   6  11   0        0.15      -23.19     52.75 o
   8  11   0      699.06      658.30     85.96 o
  10  11   0     1011.68     1031.44    112.46 o
   0  12   0    38192.88    40673.59   1544.90 o
   2  12   0     3410.14     4070.01    120.63 o
   4  12   0      469.07      433.99     46.40 o
   6  12   0     3130.63     3172.04    168.49 o
   8  12   0     3489.27     3416.19    184.95 o
  10  12   0     2258.45     2115.06    157.11 o
   2  13   0    20220.39    19562.80    465.27 o
   4  13   0    19840.87    19431.17    538.16 o
   6  13   0        4.14       15.21     55.28 o
   8  13   0     8964.52     9163.73    317.13 o
   0  14   0     3438.24     2796.87    147.32 o
   2  14   0     1144.80      951.52     65.32 o
   4  14   0      213.15      161.71     55.32 o
   6  14   0     3433.77     2754.22    140.64 o
   8  14   0     1965.08     2068.33    235.79 o
   2  15   0    24425.90    25036.46    632.95 o
   4  15   0    21655.82    22402.08    660.87 o
   6  15   0     1925.71     1904.85    116.99 o
   0  16   0      112.20       79.84     89.95 o
   2  16   0      381.49      584.24    115.61 o
   4  16   0        5.23       65.44    104.43 o
   6  16   0       10.58      188.87     83.66 o
   2  17   0    10919.48    10150.63    325.01 o
   4  17   0    18163.10    16638.76    619.98 o
   0  18   0     3742.94     3763.66    261.69 o
   2  18   0       12.50      186.16     82.91 o
   2   1   1       46.46       70.90      6.52 o
   3   1   1     2455.90     2673.04     36.28 o
   4   1   1    21634.23    21067.67    310.44 o
   5   1   1    16705.53    17146.32    266.83 o
   6   1   1       73.22      212.28     14.99 o
   7   1   1    24744.24    23978.66    463.99 o
   8   1   1     1419.96     1483.53     54.42 o
   9   1   1      702.49      739.00     45.67 o
  10   1   1    13577.16    13759.99    331.08 o
  11   1   1     4579.67     4620.50    138.95 o
  12   1   1     3088.02     3621.26    197.97 o
  13   1   1     4732.22     4477.06    152.98 o
   0   2   1    23052.14    13439.90   1067.62 o
   1   2   1    22032.58    19904.28    264.54 o
   2   2   1    18412.81    20172.06    258.29 o
   3   2   1    10107.42     9776.88    122.14 o
   4   2   1     5395.50     6254.39     98.63 o
   5   2   1     7737.74     7444.46    125.38 o
   6   2   1    20744.35    20081.77    315.47 o
   7   2   1     3019.10     3445.08     75.87 o
   8   2   1      476.67      477.22     28.95 o
   9   2   1     2328.95     2624.65     68.12 o
  10   2   1      541.75      575.64     64.51 o
  11   2   1     1421.97     1755.57     83.00 o
  12   2   1     3573.51     3877.71    131.15 o
  13   2   1      174.25      179.49     67.92 o
   1   3   1    28573.57    26783.71    346.06 o
   2   3   1    23369.78    25307.09    303.34 o
   3   3   1      344.41      469.16     12.52 o
   4   3   1     7404.32     7571.75    116.07 o
   5   3   1    17628.39    18219.68    282.76 o
   6   3   1     1929.47     1938.50     44.90 o
   7   3   1    12525.83    12342.15    212.27 o
   8   3   1       27.19       65.82     22.36 o
   9   3   1      239.42      233.57     30.23 o
  10   3   1     1671.48     1716.33     77.69 o
  11   3   1     1146.29     1376.90     71.78 o
  12   3   1     1813.46     1834.00     88.18 o
  13   3   1     2783.54     2584.26    116.82 o
   0   4   1     9226.42     7287.59    143.46 o
   1   4   1    16794.50    17404.63    235.29 o
   2   4   1     3087.40     2629.21     37.51 o
   3   4   1      596.71      430.43     15.16 o
   4   4   1     2565.37     2836.45     47.28 o
   5   4   1    59552.70    63095.30   1032.34 o
   6   4   1    47337.27    48953.09    823.29 o
   7   4   1     1117.28      879.84     52.92 o
   8   4   1     3350.75     3254.22     82.47 o
   9   4   1     3917.48     3548.14     92.77 o
  10   4   1      336.11      365.10     50.59 o
  11   4   1     7233.54     7337.50    207.35 o
  12   4   1    10653.43    11117.04    361.36 o
   1   5   1     2400.70     2895.25     50.69 o
   2   5   1     2114.23     2390.41     37.89 o
   3   5   1      630.66      812.49     18.43 o
   4   5   1     1698.52     2039.19     40.36 o
   5   5   1      249.63      198.74     14.49 o
   6   5   1      334.75      454.67     22.56 o
   7   5   1     3244.60     3058.60     57.12 o
   8   5   1     3647.72     3401.05     85.72 o
   9   5   1       45.86       34.94     31.25 o
  10   5   1       33.64       94.24     48.28 o
  11   5   1       51.59      162.79     52.96 o
  12   5   1      403.28      457.60     71.18 o
   0   6   1    39257.16    38786.00    814.64 o
   1   6   1     2041.70     1972.96     38.77 o
   2   6   1     2974.06     3296.27     50.42 o
   3   6   1       50.31      257.98     16.93 o
   4   6   1     2185.33     1928.51     49.05 o
   5   6   1    31961.33    30635.03    467.57 o
   6   6   1    57959.95    57858.01    835.63 o
   7   6   1     3651.45     4068.04     70.34 o
   8   6   1     7664.19     7698.00    158.33 o
   9   6   1     4379.44     4724.01    108.49 o
  10   6   1       15.56      -24.63     37.76 o
  11   6   1    10755.92    11143.54    258.24 o
  12   6   1     7501.43     7217.19    200.23 o
   1   7   1    18476.60    19592.50    326.35 o
   2   7   1    25804.56    26136.77    404.83 o
   3   7   1       13.56       49.91     14.55 o
   4   7   1    19179.92    19413.64    337.21 o
   5   7   1     4924.38     4944.18     89.91 o
   6   7   1      865.91      947.42     37.17 o
   7   7   1     1306.49     1442.96     50.00 o
   8   7   1     3498.68     3721.20    131.91 o
   9   7   1     3415.13     3371.53     96.54 o
  10   7   1     5372.75     5488.09    126.92 o
  11   7   1       58.08       45.00     75.77 o
  12   7   1       11.23       14.43     73.50 o
   0   8   1    14579.96    13130.35    308.28 o
   1   8   1     8414.48     9016.26    157.30 o
   2   8   1     8954.50     8841.29    141.60 o
   3   8   1     8386.88     8421.71    138.27 o
   4   8   1      475.09      595.55     23.37 o
   5   8   1    22201.72    23746.61    396.75 o
   6   8   1    31490.05    32680.19    548.42 o
   7   8   1     1715.08     1476.82     51.69 o
   8   8   1     1668.89     1496.86     75.27 o
   9   8   1       75.20      100.00     37.63 o
  10   8   1      222.81      303.47     42.07 o
  11   8   1     2811.52     2863.65    106.66 o
   1   9   1     2352.78     2092.14     61.44 o
   2   9   1    27214.57    28078.42    462.44 o
   3   9   1      150.40      125.20     18.46 o
   4   9   1    20340.45    21085.89    344.03 o
   5   9   1     7477.48     7355.35    135.20 o
   6   9   1       55.13       36.62     31.51 o
   7   9   1     2403.56     2527.22     69.89 o
   8   9   1     3511.78     3251.94     91.23 o
   9   9   1     2819.34     2645.25     81.56 o
  10   9   1    10951.56    10730.81    251.42 o
  11   9   1     1385.21     1154.82     89.37 o
   0  10   1    11933.27    12459.73    314.23 o
   1  10   1       14.49       34.77     18.38 o
   2  10   1      291.16      384.72     31.03 o
   3  10   1     4099.95     4185.00     82.63 o
   4  10   1       39.36       23.23     20.22 o
   5  10   1      700.01      632.14     30.65 o
   6  10   1     4636.21     4829.05    113.32 o
   7  10   1      991.58      997.91     56.41 o
   8  10   1      127.11      119.68     41.26 o
   9  10   1      360.48      253.93     49.35 o
  10  10   1     2369.54     2437.05     99.03 o
  11  10   1       42.03      -34.21     65.41 o
   1  11   1    19112.72    20094.14    388.83 o
   2  11   1     7553.78     7724.19    139.66 o
   3  11   1     1273.20      995.67     38.18 o
   4  11   1    15309.12    14897.29    263.97 o
   5  11   1     6930.95     6952.92    137.01 o
   6  11   1      225.54       90.26     36.46 o
   7  11   1     6191.58     6182.31    139.13 o
   8  11   1     3643.85     3882.36    110.80 o
   9  11   1     1287.31     1232.21     68.52 o
  10  11   1    10872.59    10943.48    268.06 o
   0  12   1      227.57      243.05     54.34 o
   1  12   1     1671.55     1649.52     50.00 o
   2  12   1       11.44       28.62     21.59 o
   3  12   1     6608.47     6696.26    126.17 o
   4  12   1     1792.65     1673.54     57.08 o
   5  12   1      488.69      600.59     48.74 o
   6  12   1     2695.29     2907.03     96.94 o
   7  12   1      539.86      652.86     52.69 o
   8  12   1       19.07       19.13     53.97 o
   9  12   1      919.84     1113.76     74.06 o
  10  12   1     1068.30     1060.56     71.30 o
   1  13   1     8556.37     9100.78    177.75 o
   2  13   1     3962.45     3998.43    119.29 o
   3  13   1        0.50       49.09     28.72 o
   4  13   1     4388.79     4332.33     97.39 o
   5  13   1      933.90     1013.02     54.42 o
   6  13   1      807.43      803.54     51.58 o
   7  13   1     2245.24     2202.36     71.26 o
   8  13   1     2652.43     2577.64    101.07 o
   9  13   1      447.79      272.14     68.76 o
   0  14   1     4064.83     4162.27    149.18 o
   1  14   1     5335.07     5001.46    112.07 o
   2  14   1     1280.13     1479.48     53.33 o
   3  14   1     5711.58     5732.21    126.72 o
   4  14   1      518.61      404.42     48.61 o
   5  14   1     6478.72     6411.90    176.78 o
   6  14   1     6028.97     5898.83    149.36 o
   7  14   1     3137.77     2973.34    121.40 o
   8  14   1      382.39      305.79     72.60 o
   1  15   1       49.46       61.22     36.65 o
   2  15   1      446.92      354.61     43.62 o
   3  15   1      589.04      810.23     58.97 o
   4  15   1      181.96      341.05     57.33 o
   5  15   1       32.72       32.61     53.87 o
   6  15   1        5.51      -41.53     55.98 o
   7  15   1      170.85      242.44     75.66 o
   0  16   1     4795.46     4440.46    189.00 o
   1  16   1     4806.83     4647.17    126.71 o
   2  16   1       22.35       40.21     46.43 o
   3  16   1     5455.16     5685.27    150.05 o
   4  16   1      169.99      301.49     58.18 o
   5  16   1    10176.78     9965.68    285.83 o
   6  16   1     5651.05     5246.26    161.82 o
   1  17   1      252.89      188.32     61.55 o
   2  17   1      611.21      623.83     67.13 o
   3  17   1        0.67       22.85     60.69 o
   4  17   1     2978.85     2626.70    104.47 o
   5  17   1      163.55      135.13     70.85 o
   0  18   1     3010.58     2659.96    145.26 o
   1  18   1     1444.52     1168.16    116.66 o
   2  18   1       97.70      196.65     56.71 o
   3  18   1     1964.50     1729.05     91.93 o
   0   0   2      245.36       -6.19      4.13 o
   1   0   2    47775.90       -9.30      6.20 o
   2   0   2      380.21      463.09     15.45 o
   3   0   2    19114.10    19415.92    365.97 o
   4   0   2     3256.51     3929.71     84.51 o
   5   0   2     7206.75     6078.52    154.85 o
   6   0   2      217.56      301.56     39.62 o
   7   0   2     5023.28     6455.79    181.87 o
   8   0   2     1478.49     1267.57     70.38 o
   9   0   2     3529.18     4869.98    186.65 o
  10   0   2      333.51      605.29    108.37 o
  11   0   2    38104.75    37533.96   1242.97 o
  12   0   2     1587.97     1792.42    189.25 o
  13   0   2      646.61      643.94    114.46 o
   2   1   2     4108.25     3216.93     41.13 o
   3   1   2    12630.16    14547.41    184.94 o
   4   1   2     2722.49     1618.41     31.71 o
   5   1   2      475.15     1087.68     24.68 o
   6   1   2     4855.83     5867.64     97.69 o
   7   1   2     7360.18     7754.29    139.05 o
   8   1   2      578.11      410.40     40.11 o
   9   1   2      124.02      203.59     45.26 o
  10   1   2     1019.78     1107.35     82.96 o
  11   1   2     2546.62     2547.92    100.70 o
  12   1   2        7.42       -5.62     54.45 o
  13   1   2     1829.02     1771.68    124.58 o
   0   2   2    23816.56    27080.54    617.69 o
   1   2   2    43691.23    44540.84    611.41 o
   2   2   2    22818.05    24740.61    312.07 o
   3   2   2    51629.48    50528.89    643.14 o
   4   2   2        0.74       12.39      9.41 o
   5   2   2    39609.02    41003.01    650.81 o
   6   2   2     1711.17     1489.61     35.02 o
   7   2   2     1753.88     1374.51     35.11 o
   8   2   2     3227.49     3373.18     85.55 o
   9   2   2      746.44      684.57     43.28 o
  10   2   2     4504.13     4118.11    156.16 o
  11   2   2    17716.52    17862.46    429.95 o
  12   2   2       13.74      116.29     60.64 o
  13   2   2       37.32      -23.45     60.09 o
   1   3   2     7957.12     6315.13     86.64 o
   2   3   2    25289.93    24507.34    307.88 o
   3   3   2      945.94     1552.09     26.79 o
   4   3   2     2920.19     4049.62     66.20 o
   5   3   2    15521.68    16192.01    244.74 o
   6   3   2     1228.61     1420.27     35.77 o
   7   3   2    35560.92    36913.94    662.03 o
   8   3   2     1807.24     1452.50     56.76 o
   9   3   2     7928.63     7899.60    179.82 o
  10   3   2      137.37      101.17     43.82 o
  11   3   2     5675.18     6559.59    187.87 o
  12   3   2       90.09      -26.95     63.14 o
  13   3   2     7975.66     7866.61    246.91 o
   0   4   2    53599.45    60788.72   1219.25 o
   1   4   2      173.47      292.49     13.26 o
   2   4   2    23131.82    23690.74    302.79 o
   3   4   2        3.89      -15.58     10.39 o
   4   4   2       20.23       36.43     18.70 o
   5   4   2     2008.14     1907.42     40.36 o
   6   4   2      210.88      251.66     15.99 o
   7   4   2        4.65       24.38     16.44 o
   8   4   2      239.39      184.39     29.98 o
   9   4   2      205.68      256.57     36.36 o
  10   4   2     1960.46     1940.11     86.00 o
  11   4   2     4943.10     5447.60    164.06 o
  12   4   2        0.09       98.61     61.61 o
   1   5   2   115836.52   116884.79   1907.46 o
   2   5   2     1171.60      781.08     28.19 o
   3   5   2     1112.98     1064.47     22.33 o
   4   5   2      456.35      404.80     23.83 o
   5   5   2    41751.89    40283.47    667.30 o
   6   5   2      689.56      593.96     19.49 o
   7   5   2    28470.21    28990.00    454.23 o
   8   5   2       27.15      115.70     33.95 o
   9   5   2     2883.36     3116.84     83.38 o
  10   5   2       68.21       77.82     42.71 o
  11   5   2     5189.02     4846.48    153.69 o
  12   5   2      119.26      263.44     63.33 o
   0   6   2     1619.41     1850.65     70.50 o
   1   6   2     7125.32     7618.34    116.83 o
   2   6   2       34.63       34.69     12.91 o
   3   6   2     6301.96     6659.13    108.41 o
   4   6   2      157.50      140.53     21.35 o
   5   6   2     9027.11     9568.05    160.39 o
   6   6   2      864.07      941.75     41.23 o
   7   6   2     9326.42     9530.04    166.01 o
   8   6   2      366.34      417.89     34.88 o
   9   6   2     2659.61     3075.67     95.25 o
  10   6   2      294.80      253.34     52.58 o
  11   6   2     2320.34     2404.25    110.89 o
  12   6   2       37.57      104.59     73.75 o
   1   7   2    35312.29    35740.09    557.40 o
   2   7   2       46.98      179.61     17.26 o
   3   7   2      326.85      384.38     19.03 o
   4   7   2      694.27      583.59     31.46 o
   5   7   2    54972.16    55254.09    924.33 o
   6   7   2        8.81       42.24     20.41 o
   7   7   2    32262.06    32033.45    524.46 o
   8   7   2      177.91      140.80     34.10 o
   9   7   2     4102.33     3859.19    101.20 o
  10   7   2      129.56      158.68     39.94 o
  11   7   2     3535.25     3789.54    128.31 o
  12   7   2        0.23       73.91     66.60 o
   0   8   2     5291.00     5505.46    144.74 o
   1   8   2    24683.77    23536.29    411.44 o
   2   8   2       17.02       55.88     20.63 o
   3   8   2    21625.85    20379.88    323.70 o
   4   8   2     3572.76     3228.51     67.24 o
   5   8   2    29601.97    29775.12    518.44 o
   6   8   2        2.05       62.52     23.48 o
   7   8   2    10606.03    11058.57    201.18 o
   8   8   2        4.45        8.10     31.08 o
   9   8   2     6292.50     6395.94    151.88 o
  10   8   2      183.22      309.72     42.48 o
  11   8   2    10619.71    10294.25    252.43 o
   1   9   2    14815.95    13334.50    236.77 o
   2   9   2       80.18       34.92     20.24 o
   3   9   2     5963.04     5778.67     99.44 o
   4   9   2        0.25       37.14     17.05 o
   5   9   2     7153.57     7322.58    135.66 o
   6   9   2      635.34      657.86     38.65 o
   7   9   2     7918.89     7780.44    148.11 o
   8   9   2       66.75      111.43     36.67 o
   9   9   2      381.80      358.51     45.01 o
  10   9   2      129.18      182.72     47.03 o
  11   9   2     7113.73     6853.08    199.17 o
   0  10   2        5.92       88.30     28.73 o
   1  10   2    33634.58    35211.64    605.27 o
   2  10   2       29.79       91.90     20.68 o
   3  10   2    24328.62    25994.76    437.11 o
   4  10   2        9.43       18.66     20.43 o
   5  10   2    16219.61    17228.11    305.05 o
   6  10   2      602.92      718.73     45.80 o
   7  10   2     2321.18     2299.62     83.16 o
   8  10   2      428.06      397.09     48.87 o
   9  10   2     5013.63     4951.87    118.68 o
  10  10   2       97.82       74.66     44.03 o
  11  10   2    19904.37    19162.49    488.93 o
   1  11   2       41.69       28.20     20.70 o
   2  11   2     1887.85     1464.15     42.21 o
   3  11   2       22.60       48.69     25.17 o
   4  11   2       36.73       85.06     22.95 o
   5  11   2       83.28       67.11     28.28 o
   6  11   2        5.37       66.95     34.31 o
   7  11   2      388.95      613.33     51.95 o
   8  11   2      995.73     1222.66     84.05 o
   9  11   2       13.09       36.76     51.19 o
  10  11   2        5.94       -8.42     49.36 o
   0  12   2      801.82      945.92     51.62 o
   1  12   2    25637.81    24180.40    440.03 o
   2  12   2     1017.57      782.44     36.94 o
   3  12   2    15699.23    15766.70    270.42 o
   4  12   2     2353.08     2382.51     57.95 o
   5  12   2    10788.53    11004.32    220.30 o
   6  12   2     1653.27     1692.74     65.06 o
   7  12   2     2540.14     2645.58     85.43 o
   8  12   2      462.64      461.37     53.54 o
   9  12   2     6256.53     5504.53    164.04 o
  10  12   2       71.18       55.36     54.63 o
   1  13   2      769.04     1056.90     39.95 o
   2  13   2     1366.93     1445.74     47.25 o
   3  13   2     3343.83     3320.24     73.27 o
   4  13   2       76.87      152.98     32.38 o
   5  13   2      865.78      764.51     69.68 o
   6  13   2      855.15      868.08     59.26 o
   7  13   2     3614.25     3293.83     94.76 o
   8  13   2       21.65      -89.38     64.88 o
   9  13   2     3889.98     3676.53    132.27 o
   0  14   2      787.55      756.62     67.39 o
   1  14   2     1155.42     1188.50     60.20 o
   2  14   2     1028.48     1211.29     49.52 o
   3  14   2     1184.16     1342.51     50.69 o
   4  14   2       78.40      103.07     43.44 o
   5  14   2     3988.66     4143.29    108.56 o
   6  14   2      612.08      557.38     67.61 o
   7  14   2      200.68      343.85     56.89 o
   8  14   2      202.72      275.57     74.07 o
   1  15   2    10507.38    10840.24    228.89 o
   2  15   2     1894.13     1518.20     65.10 o
   3  15   2      647.43      750.85     49.05 o
   4  15   2      713.99      643.15     64.71 o
   5  15   2     5119.71     4639.05    131.90 o
   6  15   2      110.45        7.12     57.75 o
   7  15   2     5413.46     4847.46    161.29 o
   0  16   2       16.31       38.70     61.12 o
   1  16   2       21.38        0.89     46.97 o
   2  16   2       70.69       24.45     47.46 o
   3  16   2      177.31      339.96     52.00 o
   4  16   2       19.77        7.18     54.01 o
   5  16   2      259.39      252.11     60.13 o
   6  16   2        6.40       13.57     58.89 o
   1  17   2     4833.26     4556.86    122.68 o
   2  17   2      589.93      739.98     66.67 o
   3  17   2      110.34       93.63     55.91 o
   4  17   2      474.79      602.71     63.89 o
   5  17   2     6221.78     6793.87    226.43 o
   0  18   2       65.60      111.33     66.63 o
   1  18   2     1668.50     1432.10     78.88 o
   2  18   2      165.11      180.66     56.23 o
   3  18   2     3013.64     2587.92     99.18 o
   2   1   3     8936.14     8149.48    106.48 o
   3   1   3     7607.59     8302.05    109.27 o
   4   1   3    45697.39    46444.24    724.26 o
   5   1   3    62941.29    64482.74   1097.34 o
   6   1   3     1600.85     1525.50     36.39 o
   7   1   3    23221.41    22596.85    403.19 o
   8   1   3     6336.76     6593.27    132.82 o
   9   1   3     3697.88     3508.48    111.99 o
  10   1   3    13908.21    13868.49    314.17 o
  11   1   3    10508.67    10359.35    264.16 o
  12   1   3     1551.24     1554.75     87.81 o
  13   1   3     8788.62     8790.69    254.77 o
   0   2   3    78985.76    82862.81   1945.44 o
   1   2   3     5181.89     4925.37     67.49 o
   2   2   3    11257.38    12961.24    165.80 o
   3   2   3    37528.23    37573.16    472.77 o
   4   2   3    10294.78    11143.85    169.11 o
   5   2   3     1307.80      976.69     29.06 o
   6   2   3     2766.20     2239.41     47.49 o
   7   2   3      280.17      256.48     19.21 o
   8   2   3       73.28      117.76     16.92 o
   9   2   3     2658.04     2859.86     77.22 o
  10   2   3      164.12      325.98     52.88 o
  11   2   3      138.82      196.96     54.16 o
  12   2   3     2076.95     2165.60    110.59 o
  13   2   3     1408.65     1273.49     84.98 o
   1   3   3    59503.83    58648.81    793.10 o
   2   3   3    15078.14    17147.19    223.86 o
   3   3   3     3316.02     4508.41     64.36 o
   4   3   3    13621.15    14312.37    220.96 o
   5   3   3     9963.49     9722.37    168.30 o
   6   3   3     1153.35     1318.71     47.08 o
   7   3   3    16952.18    17184.62    291.44 o
   8   3   3      101.55      196.66     19.29 o
   9   3   3      308.91      370.41     34.07 o
  10   3   3      417.96      441.96     50.22 o
  11   3   3     4188.83     4239.15    132.17 o
  12   3   3       35.47       67.99     58.46 o
  13   3   3     4007.50     4111.05    165.51 o
   0   4   3    11959.42     8315.43    161.47 o
   1   4   3     8968.43     9004.62    123.27 o
   2   4   3    27151.22    25750.05    339.77 o
   3   4   3    22541.77    22481.01    345.88 o
   4   4   3     1122.49     1556.89     35.37 o
   5   4   3    18401.30    18813.59    300.18 o
   6   4   3    48991.01    51271.46    840.38 o
   7   4   3        4.02       16.15     20.06 o
   8   4   3     1603.86     1627.73     48.69 o
   9   4   3     5787.16     6035.81    135.87 o
  10   4   3      416.56      424.84     53.82 o
  11   4   3     5552.11     5118.54    145.59 o
  12   4   3     8603.94     8519.21    228.48 o
   1   5   3     6224.98     6914.34    111.23 o
   2   5   3      548.81      407.72     16.10 o
   3   5   3     3531.48     2690.02     47.18 o
   4   5   3     4410.78     4164.13     74.66 o
   5   5   3      685.44      464.92     23.25 o
   6   5   3     1458.74     1902.18     43.93 o
   7   5   3     1164.95     1105.15     37.71 o
   8   5   3        3.87      111.97     30.49 o
   9   5   3       35.66       17.19     32.47 o
  10   5   3       67.27      165.74     42.18 o
  11   5   3      854.47      798.53     71.26 o
  12   5   3        2.55       40.49     60.74 o
   0   6   3    38412.30    41843.32    954.29 o
   1   6   3    17447.06    17459.09    271.72 o
   2   6   3      440.61      589.70     25.24 o
   3   6   3    14457.10    13875.09    215.56 o
   4   6   3     2962.36     3984.46     89.05 o
   5   6   3    16709.37    16355.82    280.73 o
   6   6   3    51933.98    52622.09    882.95 o
   7   6   3     1919.90     1798.77     44.23 o
   8   6   3     3391.05     3091.82     77.52 o
   9   6   3     8443.71     8762.26    185.68 o
  10   6   3      869.04      902.23     82.82 o
  11   6   3     6625.47     6923.30    188.75 o
  12   6   3     4102.41     4040.31    163.28 o
   1   7   3      132.70      291.95     16.63 o
   2   7   3     4520.88     4539.30     82.62 o
   3   7   3      386.27      524.98     25.96 o
   4   7   3     3559.08     3111.94     58.41 o
   5   7   3     1332.32     1157.60     42.57 o
   6   7   3      963.31     1249.20     66.81 o
   7   7   3      259.77      219.75     29.08 o
   8   7   3      622.93      547.16     45.50 o
   9   7   3     1147.95     1023.17     52.15 o
  10   7   3      815.15      931.12     63.75 o
  11   7   3      251.56      219.23     64.78 o
  12   7   3      362.95      379.74     78.47 o
   0   8   3     7518.50     6706.32    179.00 o
   1   8   3      139.58      192.58     16.75 o
   2   8   3      286.92      108.04     25.24 o
   3   8   3     5191.20     5873.53    102.39 o
   4   8   3     1299.13     1144.63     35.89 o
   5   8   3       63.10       49.83     23.14 o
   6   8   3     4681.25     4839.50     96.17 o
   7   8   3       61.78       76.01     25.24 o
   8   8   3       68.70      166.70     36.05 o
   9   8   3      554.23      722.20     52.58 o
  10   8   3     2047.25     1929.14     72.66 o
  11   8   3      895.74      844.72     91.72 o
   1   9   3    27978.31    27545.88    466.52 o
   2   9   3    19989.62    20642.34    380.37 o
   3   9   3     1325.54     1176.46     46.56 o
   4   9   3    20556.53    22022.67    360.47 o
   5   9   3     3455.71     4041.88     94.91 o
   6   9   3     3603.61     3838.01     88.04 o
   7   9   3    15233.75    15555.11    303.45 o
   8   9   3     3696.38     3688.59     91.63 o
   9   9   3     2293.56     2251.18     77.78 o
  10   9   3     1662.92     1569.92     71.86 o
  11   9   3     1268.55     1142.06     78.39 o
   0  10   3    14087.68    15115.48    376.41 o
   1  10   3      565.49      609.26     39.77 o
   2  10   3       50.99       51.95     20.75 o
   3  10   3       19.03       50.68     21.85 o
   4  10   3     2125.22     2194.57     68.42 o
   5  10   3     1589.86     1633.61     48.05 o
   6  10   3      106.36      200.19     36.13 o
   7  10   3      286.28      302.96     33.36 o
   8  10   3       13.49       11.09     48.47 o
   9  10   3     1196.48     1244.51     67.67 o
  10  10   3       59.42      211.98     51.38 o
  11  10   3        2.78       -3.37     67.32 o
   1  11   3     6219.51     5751.80    112.18 o
   2  11   3     1039.19     1001.27     42.03 o
   3  11   3     1338.18     1421.91     45.04 o
   4  11   3    15562.23    15216.96    255.36 o
   5  11   3     2436.76     2454.04     82.03 o
   6  11   3       45.36      111.36     35.75 o
   7  11   3     9613.46     9643.45    274.37 o
   8  11   3     2511.30     2574.11    115.15 o
   9  11   3     1668.49     1681.48     91.01 o
  10  11   3     7512.56     7630.41    190.88 o
   0  12   3    14963.15    15046.58    413.58 o
   1  12   3     5284.45     5213.90    107.33 o
   2  12   3       92.79       91.30     26.85 o
   3  12   3    11746.74    11679.45    201.32 o
   4  12   3       62.82      107.25     28.77 o
   5  12   3     2238.39     2217.97     81.99 o
   6  12   3      986.23     1149.20     54.70 o
   7  12   3      611.09      723.17     52.49 o
   8  12   3      121.75      250.26     66.68 o
   9  12   3     4996.04     4590.75    147.91 o
  10  12   3       43.85      140.22     64.01 o
   1  13   3     5895.90     6436.93    128.89 o
   2  13   3     5028.41     5559.85    121.15 o
   3  13   3      238.55      260.85     29.53 o
   4  13   3     2141.56     2044.71     58.86 o
   5  13   3      102.35       91.31     33.86 o
   6  13   3      209.47      188.52     44.69 o
   7  13   3     4329.80     4897.30    134.70 o
   8  13   3      992.64     1044.30     78.25 o
   9  13   3      953.60      987.45     88.35 o
   0  14   3    19508.90    20172.13    516.27 o
   1  14   3     8191.38     7731.96    169.47 o
   2  14   3     4582.36     5181.68    117.13 o
   3  14   3    17546.74    18024.08    331.03 o
   4  14   3      197.54      259.80     43.77 o
   5  14   3     9813.02     9641.98    208.40 o
   6  14   3     7302.91     7152.12    176.10 o
   7  14   3     5568.47     5816.86    173.85 o
   8  14   3      380.64      309.70     65.42 o
   1  15   3      471.83      434.46     48.75 o
   2  15   3     3522.42     3314.42    103.66 o
   3  15   3       67.61       92.32     36.79 o
   4  15   3     1114.85     1215.31     58.97 o
   5  15   3      275.55      328.44     57.90 o
   6  15   3       80.30      -16.09     52.97 o
   7  15   3      254.68      193.90     71.50 o
   0  16   3     5398.00     5311.99    232.41 o
   1  16   3     3466.48     3636.34     95.42 o
   2  16   3      193.03      253.28     47.21 o
   3  16   3    12099.62    11905.97    262.08 o
   4  16   3      901.86      965.27     75.65 o
   5  16   3    10063.36     9816.74    248.03 o
   6  16   3    15092.74    15144.29    355.92 o
   1  17   3      549.30      416.13     68.86 o
   2  17   3     1189.99     1147.33     73.78 o
   3  17   3       32.26       44.86     53.45 o
   4  17   3     1543.42     1481.39    111.96 o
   5  17   3      242.08      279.20     71.89 o
   0  18   3     5404.87     5167.33    349.04 o
   1  18   3     1237.39     1404.94     80.64 o
   2  18   3      210.01      272.44     60.72 o
   3  18   3     6035.69     6371.53    183.86 o
   0   0   4   334546.47      -43.85     29.24 o
   1   0   4     9971.90     9258.36    194.87 o
   2   0   4    20905.99    23269.72    446.83 o
   3   0   4    14368.38    13519.03    271.67 o
   4   0   4        4.45       44.67     22.09 o
   5   0   4      676.86      566.64     26.71 o
   6   0   4    40141.64    36356.68    969.67 o
   7   0   4     1210.25     1491.67     89.08 o
   8   0   4     7047.60     6997.61    198.57 o
   9   0   4     1170.75      858.61     56.74 o
  10   0   4      230.06      413.24     70.57 o
  11   0   4      962.12      982.11    101.08 o
  12   0   4    16138.18    15684.42    578.48 o
  13   0   4     1323.00     1341.81    145.88 o
   1   1   4    11840.60    13486.22    214.69 o
   2   1   4    15292.40    12896.63    171.89 o
   3   1   4     1127.26     1227.70     21.74 o
   4   1   4    14168.56    12504.53    190.62 o
   5   1   4     1256.22     1010.24     41.48 o
   6   1   4      106.24      150.18     17.73 o
   7   1   4        0.44       12.59     14.85 o
   8   1   4     2786.56     3074.13     77.30 o
   9   1   4     1286.04      983.40     51.80 o
  10   1   4     6753.77     7115.11    174.75 o
  11   1   4       42.26       32.33     46.56 o
  12   1   4     1245.61     1264.27     83.43 o
  13   1   4      183.49      349.60     74.18 o
   0   2   4   104188.99   101740.48   3424.78 o
   1   2   4    51109.79    53031.56    774.55 o
   2   2   4     1804.79     1175.11     18.62 o
   3   2   4     2708.64     2348.56     37.93 o
   4   2   4     6673.32     7902.94    129.33 o
   5   2   4     4374.59     5222.01     87.63 o
   6   2   4    82380.77    85292.63   1499.94 o
   7   2   4     2433.57     1814.42     42.55 o
   8   2   4    23307.89    23851.84    428.59 o
   9   2   4        0.31       33.53     20.17 o
  10   2   4      100.77      193.28     56.53 o
  11   2   4       54.05       16.89     53.27 o
  12   2   4    13468.13    13782.71    353.88 o
  13   2   4     2206.13     1677.70    113.29 o
   1   3   4     7114.83     7971.66    112.20 o
   2   3   4    40680.18    43844.39    569.68 o
   3   3   4     2243.63     1995.77     39.75 o
   4   3   4    21530.15    21817.95    332.92 o
   5   3   4       12.21      134.18     18.08 o
   6   3   4     2435.92     2591.34     54.58 o
   7   3   4     5105.25     5039.63     97.67 o
   8   3   4     5756.11     5887.19    129.86 o
   9   3   4       10.53      -18.15     36.21 o
  10   3   4    12066.22    12336.92    284.97 o
  11   3   4        8.26       92.63     58.08 o
  12   3   4     2730.70     2467.01    101.95 o
   0   4   4    15532.77    15485.87    307.81 o
   1   4   4      518.64      563.02     15.87 o
   2   4   4      177.86      215.56     17.00 o
   3   4   4     3786.70     4289.68     68.00 o
   4   4   4     2625.18     3132.00     65.75 o
   5   4   4      102.79      135.45     21.79 o
   6   4   4    11139.63    10603.74    183.46 o
   7   4   4     2999.15     3440.70     73.52 o
   8   4   4     5376.46     5477.38    117.12 o
   9   4   4       47.63      117.73     30.49 o
  10   4   4      190.18      298.36     42.96 o
  11   4   4       63.87       52.87     49.21 o
  12   4   4     4283.49     4095.50    214.04 o
   1   5   4       33.04       87.34     11.82 o
   2   5   4    54758.84    51904.49    780.47 o
   3   5   4        2.49       -7.10     15.69 o
   4   5   4    39503.12    37123.41    601.03 o
   5   5   4     6170.79     6956.09    133.34 o
   6   5   4     4793.60     4803.86     89.48 o
   7   5   4      506.64      560.35     31.30 o
   8   5   4    10781.20    11029.34    213.69 o
   9   5   4      432.76      569.11     39.71 o
  10   5   4    17471.21    18601.99    422.64 o
  11   5   4      105.18      278.65     61.56 o
  12   5   4     4316.17     4335.46    170.51 o
   0   6   4     5976.75     5444.16    134.15 o
   1   6   4       17.31       -8.87     16.99 o
   2   6   4      426.91      428.69     20.51 o
   3   6   4     9433.92     9693.82    158.36 o
   4   6   4      614.88      750.06     29.54 o
   5   6   4     3207.48     3475.17     81.01 o
   6   6   4      103.94      178.47     23.59 o
   7   6   4     3420.80     3189.88     79.19 o
   8   6   4      761.24      745.48     37.77 o
   9   6   4      975.58      844.12     61.06 o
  10   6   4       25.97       19.43     39.49 o
  11   6   4        0.35       26.75     64.69 o
  12   6   4      416.93      438.24    121.95 o
   1   7   4     3730.72     3229.19     66.30 o
   2   7   4    34670.54    35128.99    592.33 o
   3   7   4      793.03      751.61     24.59 o
   4   7   4    24200.29    24375.42    409.95 o
   5   7   4     4397.94     4746.14     88.48 o
   6   7   4     4049.69     3578.49     79.14 o
   7   7   4     4654.51     4314.72    108.37 o
   8   7   4     5627.40     5897.45    135.76 o
   9   7   4     1984.06     1970.48     70.68 o
  10   7   4    13852.90    14498.83    332.45 o
  11   7   4      347.72      295.57     64.69 o
  12   7   4     1656.56     1620.79    109.38 o
   0   8   4    21196.79    22887.69    572.07 o
   1   8   4      350.54      186.07     17.23 o
   2   8   4        9.39       43.21     15.02 o
   3   8   4     8327.14     9343.12    155.37 o
   4   8   4      761.64      695.11     27.83 o
   5   8   4        1.51       23.51     23.05 o
   6   8   4    15587.48    15642.70    278.83 o
   7   8   4      269.76      216.34     29.53 o
   8   8   4    14730.44    14822.16    307.79 o
   9   8   4     1826.72     1890.36     67.23 o
  10   8   4      757.83      711.34     55.96 o
  11   8   4       13.28       21.84     54.56 o
   1   9   4      697.66     1168.26     35.40 o
   2   9   4     3074.63     3066.99     67.80 o
   3   9   4      202.03      304.39     21.44 o
   4   9   4     3190.67     3164.74     62.32 o
   5   9   4     5943.99     6075.60    115.23 o
   6   9   4      602.04      815.47     38.62 o
   7   9   4      827.64      941.46     46.84 o
   8   9   4      403.73      485.77     40.33 o
   9   9   4       85.36      214.58     48.06 o
  10   9   4     4198.90     4475.48    139.16 o
  11   9   4      574.43      565.81     77.93 o
   0  10   4    81836.85    81237.82   2015.95 o
   1  10   4      294.26      229.10     24.96 o
   2  10   4     3016.09     2741.05     63.28 o
   3  10   4     7481.03     6919.17    129.05 o
   4  10   4     1377.35     1608.72     46.49 o
   5  10   4     2863.96     3094.53     76.77 o
   6  10   4    17883.66    18746.95    348.31 o
   7  10   4      198.60      167.39     34.41 o
   8  10   4     6588.22     6957.45    167.92 o
   9  10   4     6805.01     7013.42    161.97 o
  10  10   4      159.46      157.04     47.81 o
  11  10   4        0.07       89.32     57.68 o
   1  11   4     2383.53     1746.49     50.36 o
   2  11   4     4009.61     4077.25     85.08 o
   3  11   4      557.66      639.12     32.22 o
   4  11   4     1317.91     1522.26     61.15 o
   5  11   4     5799.19     5968.59    115.39 o
   6  11   4      383.37      454.25     47.04 o
   7  11   4      161.39      327.19     44.84 o
   8  11   4     1422.26     1388.47     96.98 o
   9  11   4       94.86      147.80     46.99 o
  10  11   4      635.99      579.40     60.82 o
   0  12   4    48204.29    50405.24   1241.01 o
   1  12   4     1179.30      960.28     46.26 o
   2  12   4     3318.81     3611.66    109.81 o
   3  12   4     1692.54     1769.12     51.12 o
   4  12   4     1665.84     1737.66     63.89 o
   5  12   4      888.89      976.67     42.68 o
   6  12   4    15992.80    16418.26    324.37 o
   7  12   4     2994.21     2812.45    108.48 o
   8  12   4     4698.69     4624.72    152.75 o
   9  12   4      743.16      795.10     75.50 o
  10  12   4      536.78      541.13     72.91 o
   1  13   4      847.56     1147.69     52.71 o
   2  13   4    13415.34    13748.60    255.61 o
   3  13   4       77.78      177.95     27.12 o
   4  13   4     6552.52     6550.16    132.46 o
   5  13   4        0.09       96.18     43.58 o
   6  13   4      470.52      532.98     68.61 o
   7  13   4        0.65      120.82     52.63 o
   8  13   4     5047.81     4978.42    183.52 o
   9  13   4       52.29       92.01     64.49 o
   0  14   4     2624.19     2720.37    150.08 o
   1  14   4      384.61      393.85     68.67 o
   2  14   4     1734.08     1730.35     71.42 o
   3  14   4      494.64      502.43     44.35 o
   4  14   4      259.21      365.23     45.85 o
   5  14   4       29.32      103.31     41.58 o
   6  14   4     3406.00     3461.37     99.88 o
   7  14   4       12.28       16.75     48.07 o
   8  14   4     1936.72     1920.80    108.39 o
   1  15   4      842.90      682.04     46.31 o
   2  15   4    16071.90    16316.54    330.18 o
   3  15   4       83.36      101.62     35.45 o
   4  15   4    11415.01    11406.34    238.41 o
   5  15   4       31.74      131.37     46.98 o
   6  15   4      414.81      495.13     61.95 o
   7  15   4      124.30       81.03     79.75 o
   0  16   4     1894.09     1978.87    101.50 o
   1  16   4      785.74      817.76     58.41 o
   2  16   4      155.87      168.63     43.71 o
   3  16   4       72.14       86.32     49.42 o
   4  16   4       16.26       43.10     49.81 o
   5  16   4       62.36       65.72     62.06 o
   6  16   4      110.75      178.69     56.98 o
   1  17   4       13.00       67.94     49.48 o
   2  17   4     9380.77     9582.12    212.48 o
   3  17   4       16.85       21.19     55.55 o
   4  17   4    13725.28    13147.41    306.67 o
   5  17   4        1.86       12.99     59.07 o
   0  18   4     3025.24     2778.70    171.85 o
   1  18   4      251.41      164.16     51.22 o
   2  18   4        5.11       52.50     52.48 o
   3  18   4      259.60      387.21     68.34 o
   1   1   5       13.42       22.85      6.54 o
   2   1   5     1304.94     1576.10     39.17 o
   3   1   5     4850.24     4977.62     70.66 o
   4   1   5    32507.11    32413.43    508.83 o
   5   1   5     2434.83     2106.04     43.19 o
   6   1   5     8428.10     8796.42    164.15 o
   7   1   5     8870.78     8995.61    167.73 o
   8   1   5      192.33      241.24     26.06 o
   9   1   5     1486.96     1646.87     60.77 o
  10   1   5     9928.83    10122.45    232.90 o
  11   1   5      209.59      311.23     56.44 o
  12   1   5     3743.07     3873.23    128.59 o
  13   1   5     1424.16     1446.43     85.71 o
   0   2   5      661.13      372.62     17.17 o
   1   2   5    94958.34    98405.69   1551.96 o
   2   2   5    24260.44    24285.18    334.69 o
   3   2   5    11697.58    10630.94    155.51 o
   4   2   5    22636.78    24026.69    381.94 o
   5   2   5     4095.05     2985.25     58.01 o
   6   2   5    18318.29    19345.79    337.34 o
   7   2   5     6673.72     6838.56    125.24 o
   8   2   5     2532.94     2472.13     59.59 o
   9   2   5      282.99      360.66     31.11 o
  10   2   5        8.12      134.29     52.67 o
  11   2   5     9501.85     9254.33    241.45 o
  12   2   5     2424.07     2410.37     95.70 o
  13   2   5      242.45      358.23     78.10 o
   1   3   5     6125.58     4738.54     63.38 o
   2   3   5    26659.15    25505.14    330.63 o
   3   3   5      729.49     1171.96     25.61 o
   4   3   5     7411.32     6991.90    112.12 o
   5   3   5     4743.57     5625.99     96.10 o
   6   3   5     1496.19     1771.24     52.02 o
   7   3   5     3763.65     3695.44     76.70 o
   8   3   5       12.30       32.07     22.39 o
   9   3   5     4101.79     4161.61    115.23 o
  10   3   5     4466.33     5196.07    155.91 o
  11   3   5       22.23      -71.75     47.83 o
  12   3   5     1807.42     1879.13    101.67 o
   0   4   5     8923.15     9019.38    168.14 o
   1   4   5     6411.66     6394.05     88.98 o
   2   4   5   102076.73   105403.54   1630.96 o
   3   4   5    13913.69    15076.75    233.52 o
   4   4   5    14394.17    15505.30    244.16 o
   5   4   5    14640.96    15377.35    268.09 o
   6   4   5    20413.25    20733.66    352.28 o
   7   4   5     9429.43     9003.11    169.70 o
   8   4   5    14282.42    14738.85    313.61 o
   9   4   5     1777.27     1563.66     60.42 o
  10   4   5      723.93      592.83     54.11 o
  11   4   5     8332.70     8531.15    279.96 o
  12   4   5     3740.75     3622.10    133.58 o
   1   5   5      197.29       62.82     15.71 o
   2   5   5      128.28      155.06     14.43 o
   3   5   5     3660.63     2758.67     49.12 o
   4   5   5     2710.03     2944.05     57.82 o
   5   5   5     1565.63     1946.96     42.12 o
   6   5   5      433.30      418.54     26.29 o
   7   5   5      550.04      711.88     28.82 o
   8   5   5      951.10     1035.86     52.11 o
   9   5   5      254.35      209.53     38.39 o
  10   5   5      269.61      312.45     52.10 o
  11   5   5      633.20      960.82     82.98 o
  12   5   5      523.98      660.14     76.94 o
   0   6   5    22205.10    20726.84    490.32 o
   1   6   5    23760.37    22328.53    388.81 o
   2   6   5    61982.89    67743.51   1114.63 o
   3   6   5     4255.05     3131.02     61.44 o
   4   6   5    10765.27    10483.00    179.90 o
   5   6   5    34567.44    33178.00    525.21 o
   6   6   5    19488.44    19181.78    346.59 o
   7   6   5    12528.29    13679.93    261.35 o
   8   6   5    10863.98    11396.29    227.86 o
   9   6   5     8095.61     8105.17    185.34 o
  10   6   5     1137.57     1201.03     60.52 o
  11   6   5     6845.23     7100.31    204.36 o
  12   6   5     5410.94     5185.07    167.73 o
   1   7   5     1309.61     1904.14     56.79 o
   2   7   5    42030.25    43280.80    709.08 o
   3   7   5     1054.69     1663.52     38.81 o
   4   7   5    10877.05    10743.61    179.03 o
   5   7   5     7957.16     7247.46    132.05 o
   6   7   5        4.02        9.27     22.03 o
   7   7   5     2224.62     2040.73     58.02 o
   8   7   5     6509.43     6441.12    140.18 o
   9   7   5     1985.80     2064.76     70.71 o
  10   7   5     4162.78     3973.83    131.06 o
  11   7   5      652.14      342.18     88.80 o
  12   7   5      219.40      371.73     69.69 o
   0   8   5    60066.20    60260.02   1479.08 o
   1   8   5    20226.81    20739.29    380.75 o
   2   8   5     5949.99     5885.34    103.38 o
   3   8   5     4364.16     4612.77     88.29 o
   4   8   5     2400.93     2431.80     55.10 o
   5   8   5     7383.67     8196.78    151.60 o
   6   8   5    20325.06    21773.34    380.45 o
   7   8   5     2816.47     2586.57     62.15 o
   8   8   5     4059.09     4090.01    103.90 o
   9   8   5      507.61      445.76     49.21 o
  10   8   5      677.96      628.97     51.46 o
  11   8   5     4661.47     4446.40    157.34 o
   1   9   5     6172.18     5367.31    103.50 o
   2   9   5     9807.90     9800.46    175.95 o
   3   9   5        6.63       69.20     24.34 o
   4   9   5    23232.94    23493.89    412.09 o
   5   9   5     5837.68     6169.12    115.90 o
   6   9   5      244.97      154.46     28.67 o
   7   9   5    14748.18    15419.47    307.85 o
   8   9   5     4785.17     4728.60    114.79 o
   9   9   5     1003.39     1077.34     75.93 o
  10   9   5    10419.84    10328.88    250.77 o
  11   9   5     2810.68     2869.68    117.70 o
   0  10   5        1.03       53.34     36.23 o
   1  10   5     2226.70     2369.73     55.56 o
   2  10   5       82.69       42.83     23.34 o
   3  10   5     1720.18     1632.81     64.59 o
   4  10   5     1368.64     1335.95     50.43 o
   5  10   5      341.53      289.87     31.36 o
   6  10   5     1707.56     1653.19     69.87 o
   7  10   5      136.82       62.61     35.40 o
   8  10   5      571.41      740.96     52.95 o
   9  10   5      585.57      824.24     62.36 o
  10  10   5      272.09      394.11     60.35 o
  11  10   5      397.77      475.06     67.71 o
   1  11   5     6906.09     6765.70    130.39 o
   2  11   5    11694.53    11811.66    222.20 o
   3  11   5     1348.28     1292.87     56.18 o
   4  11   5    28204.40    28190.52    475.66 o
   5  11   5     9904.54     9439.47    181.30 o
   6  11   5     4198.46     4591.58    118.84 o
   7  11   5     7367.38     7454.94    173.86 o
   8  11   5     5444.60     5348.86    189.39 o
   9  11   5      870.48      819.79     66.48 o
  10  11   5     7219.04     6998.01    207.93 o
   0  12   5      294.29      466.52     62.78 o
   1  12   5     4613.87     4844.94    104.82 o
   2  12   5      515.59      584.54     43.25 o
   3  12   5       10.53       35.91     24.15 o
   4  12   5      241.82      307.94     42.27 o
   5  12   5     2915.49     3011.65     83.78 o
   6  12   5      501.06      670.97     45.80 o
   7  12   5      123.75      123.74     42.77 o
   8  12   5      477.48      615.27     69.30 o
   9  12   5       21.42       49.86     51.64 o
  10  12   5      575.78      519.18     82.38 o
   1  13   5     7124.20     7907.04    159.70 o
   2  13   5     4502.56     4706.05    104.58 o
   3  13   5     1842.16     1818.73     55.84 o
   4  13   5     8916.53     9481.08    191.71 o
   5  13   5     4389.65     4375.11    108.88 o
   6  13   5      126.55      139.03     44.17 o
   7  13   5     3732.10     3852.49    117.30 o
   8  13   5     1074.07     1310.12     80.74 o
   9  13   5      431.18      640.86     96.66 o
   0  14   5     1998.93     2085.61     92.30 o
   1  14   5      971.41     1015.05     48.15 o
   2  14   5     2940.03     2844.89     76.89 o
   3  14   5       89.24      103.32     41.71 o
   4  14   5       70.67      157.99     44.80 o
   5  14   5      878.23      776.27     62.69 o
   6  14   5     3589.02     3264.21    108.38 o
   7  14   5      927.89      870.51     71.76 o
   8  14   5     3324.04     3099.58    136.14 o
   1  15   5      697.84      852.92     47.79 o
   2  15   5      737.13      811.36     47.44 o
   3  15   5       24.40       39.84     35.20 o
   4  15   5        7.39      140.52     47.00 o
   5  15   5     1075.33     1232.34     62.42 o
   6  15   5       31.90       76.02     51.31 o
   7  15   5      369.56      492.79     75.22 o
   0  16   5     6149.13     5601.48    185.69 o
   1  16   5     1631.99     1533.38     71.03 o
   2  16   5     2734.96     2728.60     84.10 o
   3  16   5      113.52       66.20     65.58 o
   4  16   5        2.31       21.45     44.28 o
   5  16   5     7804.01     7756.00    188.55 o
   6  16   5     5713.32     5102.82    144.64 o
   1  17   5      619.05      627.40     56.02 o
   2  17   5     1153.75     1135.19     71.86 o
   3  17   5      278.55      301.36     57.65 o
   4  17   5     1549.64     1397.13     94.09 o
   5  17   5     1584.70     1505.77     92.08 o
   0  18   5     2812.85     2794.03    152.21 o
   1  18   5      570.37      581.18     56.46 o
   2  18   5      518.43      455.68     78.19 o
   3  18   5       71.71      201.34     60.51 o
   0   0   6     5216.03     4797.50    180.43 o
   1   0   6    35380.10    33259.76    783.11 o
   2   0   6       40.79      204.17     18.01 o
   3   0   6   117857.08   113525.50   2096.78 o
   4   0   6    82041.56    95835.77   2402.27 o
   5   0   6    62999.81    60999.47   1535.46 o
   6   0   6     2488.97     2802.32     80.10 o
   7   0   6     1775.18     1389.30     84.45 o
   8   0   6    16173.94    16498.15    449.75 o
   9   0   6    30019.37    31053.53    917.71 o
  10   0   6     4351.06     4513.27    161.01 o
  11   0   6    21057.19    22997.33    912.81 o
  12   0   6      479.69      554.57    146.66 o
  13   0   6        3.42     -145.35     96.90 o
   1   1   6      852.02      710.01     20.30 o
   2   1   6     8555.04    11405.08    157.66 o
   3   1   6    25394.73    29335.78    430.20 o
   4   1   6      762.94      434.23     16.20 o
   5   1   6      252.20      312.31     15.40 o
   6   1   6     3184.17     4229.41     84.67 o
   7   1   6      957.31      812.81     29.92 o
   8   1   6       11.77        3.76     20.77 o
   9   1   6     1232.38     1133.97     45.03 o
  10   1   6      903.25      915.98     65.47 o
  11   1   6     1119.01     1311.59     72.35 o
  12   1   6        2.78       14.72     57.56 o
  13   1   6      889.92      754.52     84.28 o
   0   2   6    58750.69    60733.99   1308.50 o
   1   2   6      230.01      376.11     11.67 o
   2   2   6     8706.74     9833.19    132.74 o
   3   2   6    38529.14    40695.78    587.49 o
   4   2   6    25455.80    25065.49    406.86 o
   5   2   6    20190.91    20219.69    323.73 o
   6   2   6        3.04      145.69     20.48 o
   7   2   6       87.36       69.17     19.44 o
   8   2   6     5838.34     5826.48    116.01 o
   9   2   6     6017.15     6531.30    152.32 o
  10   2   6     7072.74     6691.70    166.67 o
  11   2   6    12106.22    11163.28    277.39 o
  12   2   6       54.41      113.21     60.49 o
   1   3   6    66635.20    65403.71    870.61 o
   2   3   6      580.96      977.92     24.96 o
   3   3   6      112.68      130.48     13.41 o
   4   3   6      848.62      414.56     15.74 o
   5   3   6    31107.99    31209.28    518.37 o
   6   3   6     2096.61     1838.64     38.17 o
   7   3   6    35242.05    35254.13    644.44 o
   8   3   6       65.12       42.43     22.23 o
   9   3   6     2479.88     2530.60     70.38 o
  10   3   6        9.43       66.37     40.46 o
  11   3   6     2473.85     2581.48     99.83 o
  12   3   6     1128.38     1159.22     81.06 o
   0   4   6      176.91      250.77     19.35 o
   1   4   6     9435.39     9076.73    134.23 o
   2   4   6    64787.73    67085.95   1039.04 o
   3   4   6    10107.24     9956.36    151.43 o
   4   4   6     6713.45     8012.48    131.78 o
   5   4   6     3859.65     3807.59     67.10 o
   6   4   6       29.68       83.62     19.44 o
   7   4   6      175.96       81.46     27.29 o
   8   4   6      186.96      214.41     35.43 o
   9   4   6     7145.93     6502.18    142.77 o
  10   4   6      195.50      248.87     39.55 o
  11   4   6      517.57      758.04     68.69 o
  12   4   6      953.33      930.33     77.30 o
   1   5   6   148571.28   150486.53   2665.90 o
   2   5   6     7007.33     7127.87    115.61 o
   3   5   6     3711.91     4044.81     69.49 o
   4   5   6     1076.40      955.51     34.75 o
   5   5   6    34911.08    35637.97    580.13 o
   6   5   6     1616.70     1856.64     47.20 o
   7   5   6    14693.94    15088.88    272.63 o
   8   5   6     5944.48     5678.79    122.22 o
   9   5   6     5045.64     4937.85    118.73 o
  10   5   6      223.08      399.24     56.07 o
  11   5   6     3551.83     3821.82    128.78 o
  12   5   6     1310.98     1279.02    113.74 o
   0   6   6      113.76       37.11     33.62 o
   1   6   6    16634.61    17873.55    319.63 o
   2   6   6     1399.81     1439.55     37.61 o
   3   6   6     4172.81     5088.56     87.14 o
   4   6   6      313.02      280.12     22.14 o
   5   6   6     2321.23     2496.57     51.22 o
   6   6   6     4257.24     3946.08     90.94 o
   7   6   6      324.47      270.92     28.30 o
   8   6   6     1069.78     1275.33     50.45 o
   9   6   6       49.23      104.31     37.30 o
  10   6   6       39.53      123.75     50.60 o
  11   6   6     1203.32     1319.20     89.27 o
  12   6   6     1078.62     1009.34     90.57 o
   1   7   6    35462.11    36369.93    635.86 o
   2   7   6     1093.71     1282.98     45.90 o
   3   7   6      425.52      488.54     28.06 o
   4   7   6     1033.86     1149.42     38.50 o
   5   7   6    13367.79    12896.46    222.73 o
   6   7   6      286.67      304.08     29.88 o
   7   7   6    13277.37    13954.77    268.96 o
   8   7   6       14.18       65.97     30.20 o
   9   7   6     6296.08     6425.55    155.53 o
  10   7   6        1.45       15.11     54.39 o
  11   7   6     2635.71     2544.15    113.61 o
  12   7   6      428.29      325.88     69.96 o
   0   8   6       38.34      169.99     20.39 o
   1   8   6    11459.89    12095.30    223.16 o
   2   8   6     3074.67     2519.61     64.05 o
   3   8   6    17343.42    18169.06    313.04 o
   4   8   6      189.89      198.44     21.26 o
   5   8   6    14674.50    14231.50    249.45 o
   6   8   6     2437.03     2553.79     72.23 o
   7   8   6      373.11      344.23     31.20 o
   8   8   6      858.03      935.20     57.83 o
   9   8   6     2206.44     2636.16     88.04 o
  10   8   6      676.95      762.08     80.82 o
  11   8   6     8431.78     8233.90    258.20 o
   1   9   6     3955.96     3777.15     88.58 o
   2   9   6       31.15       44.05     19.74 o
   3   9   6     2972.52     2804.71     75.44 o
   4   9   6      736.83      726.23     32.59 o
   5   9   6       53.82       52.50     24.40 o
   6   9   6      552.46      465.83     40.52 o
   7   9   6      627.64      700.93     46.99 o
   8   9   6     1096.91      990.93     54.43 o
   9   9   6     3057.71     3125.79     92.91 o
  10   9   6        2.30       65.51     44.01 o
  11   9   6      612.74      875.49     86.91 o
   0  10   6     3322.69     2732.88     89.84 o
   1  10   6    12838.96    12426.97    231.68 o
   2  10   6     1444.21     1535.96     56.84 o
   3  10   6    33413.86    33990.26    598.57 o
   4  10   6      911.94      812.26     41.91 o
   5  10   6    24915.33    25799.13    448.26 o
   6  10   6      689.94      882.22     51.34 o
   7  10   6     2128.20     2004.68     68.92 o
   8  10   6     1579.40     1716.89     74.66 o
   9  10   6     8202.89     7809.35    199.41 o
  10  10   6        5.93        9.97     51.09 o
   1  11   6      641.62      828.69     38.26 o
   2  11   6     5107.03     4624.35     92.00 o
   3  11   6       21.23      101.70     34.23 o
   4  11   6     1863.91     1736.42     52.29 o
   5  11   6        2.91       79.50     27.89 o
   6  11   6      227.62      192.27     34.32 o
   7  11   6       43.29       30.60     40.79 o
   8  11   6     4447.73     4462.38    145.73 o
   9  11   6        0.83       -3.23     50.29 o
  10  11   6      375.39      282.61     64.98 o
   0  12   6      622.00      789.17     81.12 o
   1  12   6     4906.12     5380.56    109.13 o
   2  12   6      694.02      496.62     43.39 o
   3  12   6     9806.73     9969.31    176.32 o
   4  12   6     6682.76     6878.26    146.18 o
   5  12   6    11209.75    10789.01    200.97 o
   6  12   6        0.62       25.76     37.94 o
   7  12   6      320.49      342.27     80.96 o
   8  12   6     2195.00     2460.97    114.50 o
   9  12   6     4557.90     4759.18    160.97 o
   1  13   6    14174.29    13871.94    262.37 o
   2  13   6     4043.44     3840.15     95.14 o
   3  13   6       67.43      156.25     34.31 o
   4  13   6      751.24     1016.06     59.65 o
   5  13   6     5401.69     5077.61    117.71 o
   6  13   6     1167.88     1178.13     65.14 o
   7  13   6     9644.88     8711.08    220.07 o
   8  13   6      724.01      773.16     73.04 o
   9  13   6     1255.26     1343.62     93.16 o
   0  14   6       49.88       80.23     52.62 o
   1  14   6     1988.24     1903.15     59.22 o
   2  14   6      743.18      934.30     63.90 o
   3  14   6     9842.02     9603.41    199.01 o
   4  14   6        9.07       13.12     38.16 o
   5  14   6      682.45      652.23     54.17 o
   6  14   6     1244.31     1144.59     63.30 o
   7  14   6        3.43      103.74     58.71 o
   8  14   6      124.22      153.14     75.59 o
   1  15   6    16332.46    17221.98    333.63 o
   2  15   6     2095.66     2076.15     66.34 o
   3  15   6      989.91      990.10     55.46 o
   4  15   6     2775.27     2676.91     82.05 o
   5  15   6     4706.72     5363.85    127.74 o
   6  15   6        9.16       43.99     55.07 o
   7  15   6     8493.85     8548.72    233.42 o
   0  16   6      293.05      447.36     70.39 o
   1  16   6        1.40       82.02     35.63 o
   2  16   6        0.34       17.26     41.10 o
   3  16   6        9.59       75.57     53.22 o
   4  16   6      178.13      212.84     49.99 o
   5  16   6      140.70      141.08     53.13 o
   6  16   6       94.09      235.60     63.13 o
   1  17   6     7655.99     6907.90    186.79 o
   2  17   6      552.21      689.98     56.48 o
   3  17   6      104.24      106.87     42.99 o
   4  17   6     1903.87     1947.37     90.10 o
   5  17   6     6783.75     6608.70    188.16 o
   0  18   6      192.32      265.84     93.59 o
   1  18   6     2324.81     2532.05    116.49 o
   2  18   6     1390.31     1124.35     68.03 o
   3  18   6     5441.56     5482.77    153.75 o
   1   1   7    24496.01    23008.96    353.11 o
   2   1   7     5341.68     5015.00     72.55 o
   3   1   7      208.15      174.27     18.20 o
   4   1   7    55260.49    54623.18    937.32 o
   5   1   7    26508.36    26088.76    431.17 o
   6   1   7       15.43       29.13     10.63 o
   7   1   7    41105.40    42121.59    780.91 o
   8   1   7     8611.41     8950.19    169.74 o
   9   1   7     2319.49     2211.54     85.40 o
  10   1   7    18265.76    18459.37    390.74 o
  11   1   7     3588.04     3999.72    120.18 o
  12   1   7       39.47       36.95     70.97 o
   0   2   7    56594.15    60168.66   1273.36 o
   1   2   7    38986.95    43065.09    591.67 o
   2   2   7     4289.08     4675.14     65.24 o
   3   2   7    25893.31    27715.10    416.39 o
   4   2   7      647.47      630.63     25.15 o
   5   2   7      333.73      225.57     23.69 o
   6   2   7     2154.55     1795.34     39.10 o
   7   2   7       61.81       80.52     17.54 o
   8   2   7       98.65      123.14     25.97 o
   9   2   7     8912.80     8716.28    177.46 o
  10   2   7      391.12      379.66     46.10 o
  11   2   7     1111.11     1140.58     62.64 o
  12   2   7     1496.57     1463.87     86.69 o
   1   3   7    20490.00    21328.87    285.22 o
   2   3   7    12356.74    12711.91    204.03 o
   3   3   7      416.48      427.63     21.32 o
   4   3   7    40726.71    42576.02    705.19 o
   5   3   7     8099.97     7908.87    129.91 o
   6   3   7        6.01        5.92     12.75 o
   7   3   7     8979.38     8561.16    155.40 o
   8   3   7     3500.12     3345.51     95.28 o
   9   3   7     2062.31     2192.40     79.67 o
  10   3   7     3605.24     3864.90    115.17 o
  11   3   7     2768.19     2637.92     99.01 o
  12   3   7      101.44      179.56     63.23 o
   0   4   7    63507.87    62226.42   1492.81 o
   1   4   7     2452.60     1965.06     35.11 o
   2   4   7     3222.99     4925.79     80.27 o
   3   4   7    62889.66    62333.20   1112.35 o
   4   4   7      763.21      392.57     23.62 o
   5   4   7     5067.40     4403.90     80.53 o
   6   4   7    21768.52    22092.67    424.70 o
   7   4   7        2.82       11.82     18.28 o
   8   4   7       77.84       76.27     27.43 o
   9   4   7    29010.62    31424.99    634.18 o
  10   4   7     2229.41     2316.67     80.04 o
  11   4   7     3795.07     4005.11    137.07 o
  12   4   7     3683.48     3703.86    137.52 o
   1   5   7     3974.51     3509.53     71.05 o
   2   5   7     5251.26     5125.37     85.40 o
   3   5   7      525.54      720.68     29.84 o
   4   5   7     4231.15     4120.84     81.66 o
   5   5   7     1388.12     1507.79     42.48 o
   6   5   7      102.64      178.86     19.47 o
   7   5   7      917.82      957.49     34.66 o
   8   5   7     2552.36     2934.32     87.92 o
   9   5   7       49.73      103.04     36.98 o
  10   5   7      759.36      892.89     69.37 o
  11   5   7      437.37      390.73     65.82 o
  12   5   7      258.90      307.35     65.89 o
   0   6   7    24130.93    26913.68    815.85 o
   1   6   7      645.92      715.28     35.72 o
   2   6   7      497.20      226.64     17.85 o
   3   6   7    27190.98    27917.05    445.83 o
   4   6   7      111.57       25.24     18.81 o
   5   6   7    16112.21    17267.00    292.59 o
   6   6   7    13459.43    12767.83    234.63 o
   7   6   7        1.35      -12.59     24.45 o
   8   6   7      282.17      187.58     35.31 o
   9   6   7    20254.29    19860.66    429.88 o
  10   6   7     2727.79     2581.29     98.67 o
  11   6   7     3684.60     3777.68    178.56 o
  12   6   7     1362.17     1022.79     95.32 o
   1   7   7     7321.48     6839.85    126.23 o
   2   7   7        7.70       61.24     23.00 o
   3   7   7       29.60      154.65     16.99 o
   4   7   7     5374.87     4878.07     91.14 o
   5   7   7     2238.67     2279.67     55.80 o
   6   7   7      895.82      677.18     33.14 o
   7   7   7     1995.87     1944.93     94.35 o
   8   7   7        2.77       37.98     30.68 o
   9   7   7     3012.21     2667.13    135.63 o
  10   7   7        3.87       75.72     52.67 o
  11   7   7      504.33      589.34     77.94 o
  12   7   7     1593.97     1454.46    112.26 o
   0   8   7     9045.72     8257.10    285.93 o
   1   8   7        2.81        5.60     17.58 o
   2   8   7     3032.67     2620.25     56.09 o
   3   8   7    14181.71    13520.77    243.18 o
   4   8   7      661.54     1027.71     33.12 o
   5   8   7     4847.42     4486.42     92.45 o
   6   8   7       95.48      272.97     28.79 o
   7   8   7      174.95      193.33     32.35 o
   8   8   7     1309.93     1432.27     62.34 o
   9   8   7     6337.80     6794.58    182.08 o
  10   8   7     2067.77     2024.81     94.69 o
  11   8   7     2775.01     2751.76    131.74 o
   1   9   7    21624.08    21987.06    385.22 o
   2   9   7       19.46       60.58     12.65 o
   3   9   7      282.92      234.57     22.38 o
   4   9   7     5889.59     6479.30    122.03 o
   5   9   7     5079.77     4898.87    103.93 o
   6   9   7     2389.93     2314.08     59.04 o
   7   9   7     9825.63     9940.18    187.69 o
   8   9   7     1326.03     1297.48     66.34 o
   9   9   7     1076.33      964.69     67.60 o
  10   9   7      822.96      777.59     72.02 o
  11   9   7     1012.43      749.49     87.65 o
   0  10   7     5763.42     5894.15    164.94 o
   1  10   7       27.75       57.57     20.12 o
   2  10   7       73.56      200.28     27.25 o
   3  10   7       76.49      131.13     24.68 o
   4  10   7      301.69      347.68     29.07 o
   5  10   7      225.39      320.85     37.84 o
   6  10   7     6024.80     6177.96    125.94 o
   7  10   7        0.43      -28.43     35.67 o
   8  10   7        4.64       11.71     37.75 o
   9  10   7       91.54      179.18     51.23 o
  10  10   7     1215.98     1247.83     91.45 o
   1  11   7    15548.44    15024.73    274.22 o
   2  11   7     2026.79     2194.73     64.02 o
   3  11   7        9.52       90.44     33.06 o
   4  11   7     8733.88     8391.18    166.85 o
   5  11   7     8944.98     9684.27    184.52 o
   6  11   7     1876.59     1816.67     62.86 o
   7  11   7    17260.20    18274.14    409.77 o
   8  11   7     2662.78     2630.10     93.72 o
   9  11   7     2787.33     2714.87     97.54 o
  10  11   7     4989.98     5228.59    167.69 o
   0  12   7    19024.13    18273.91    500.25 o
   1  12   7     1494.92     1597.86     53.43 o
   2  12   7       29.84       83.16     28.72 o
   3  12   7     9102.06     9413.44    188.03 o
   4  12   7       41.03       93.88     29.60 o
   5  12   7       84.25       20.77     30.10 o
   6  12   7     6406.04     6557.54    156.68 o
   7  12   7      874.60      816.66     67.48 o
   8  12   7      219.37      411.69     63.66 o
   9  12   7     3691.14     3505.63    149.33 o
   1  13   7     6060.41     6167.23    125.97 o
   2  13   7      800.73      770.45     50.20 o
   3  13   7      471.83      459.68     46.09 o
   4  13   7     3406.99     3316.41     94.21 o
   5  13   7     3004.96     3050.00    108.92 o
   6  13   7      360.35      479.46     56.57 o
   7  13   7     6768.27     6730.41    186.47 o
   8  13   7     1717.05     1804.93    107.08 o
   9  13   7      307.53      471.43     69.92 o
   0  14   7    25460.73    27160.78    728.60 o
   1  14   7     1736.52     1730.40     79.28 o
   2  14   7      931.88     1155.20     53.03 o
   3  14   7    19906.28    20108.66    397.91 o
   4  14   7      269.18      311.24     46.58 o
   5  14   7     2163.13     2387.15     79.14 o
   6  14   7    10503.36    10255.29    216.06 o
   7  14   7      133.82       65.71     52.40 o
   8  14   7       87.07       93.65     63.35 o
   1  15   7     1323.82     1539.16     58.81 o
   2  15   7       12.60       77.47     37.49 o
   3  15   7       27.33      -10.64     41.59 o
   4  15   7     1320.93     1340.31     65.45 o
   5  15   7       12.72       84.68     45.35 o
   6  15   7      219.85      275.01     57.64 o
   7  15   7      386.60      463.51     68.52 o
   0  16   7     9022.92     8366.47    352.25 o
   1  16   7     1162.48     1107.77     56.19 o
   2  16   7      389.77      422.64     49.41 o
   3  16   7     7696.36     7976.58    169.90 o
   4  16   7      570.07      843.60     65.28 o
   5  16   7     4238.98     4150.08    123.58 o
   6  16   7    15791.84    16051.84    381.20 o
   1  17   7     1363.62      956.48     68.33 o
   2  17   7      430.17      321.71     56.24 o
   3  17   7       50.42       66.55     52.35 o
   4  17   7      357.13      356.02     79.26 o
   5  17   7      340.76      584.75     65.85 o
   0  18   7     6585.50     6346.57    280.32 o
   1  18   7      499.57      548.77     80.41 o
   2  18   7     1518.26     1271.50     91.57 o
   0   0   8    48279.16    50949.17   1711.77 o
   1   0   8     4531.68     3462.18     84.33 o
   2   0   8    21817.11    22669.17    485.12 o
   3   0   8    13716.46    16957.43    381.11 o
   4   0   8     2204.34     2611.72     67.00 o
   5   0   8      102.82       11.62     35.11 o
   6   0   8    12117.43    12738.65    326.40 o
   7   0   8     5284.91     5800.46    150.99 o
   8   0   8    13635.08    13778.09    424.76 o
   9   0   8      461.00      388.49     63.67 o
  10   0   8     1357.71     1221.32     83.37 o
  11   0   8        1.18       24.01     90.03 o
  12   0   8     3560.77     3608.11    173.71 o
   1   1   8     1472.55     1051.71     22.19 o
   2   1   8    32039.44    34196.55    491.01 o
   3   1   8     5350.03     7071.06    110.20 o
   4   1   8     3086.40     3022.05     58.01 o
   5   1   8       42.33       75.64     14.70 o
   6   1   8      702.25      953.53     28.72 o
   7   1   8     3377.67     3467.74     72.92 o
   8   1   8     6818.41     6802.21    138.58 o
   9   1   8        8.37      -17.85     31.46 o
  10   1   8     1941.30     2053.11     80.73 o
  11   1   8        0.67      -24.82     43.15 o
  12   1   8       29.18      181.74     70.21 o
   0   2   8    76147.04    70565.19   1537.89 o
   1   2   8    23830.01    24391.31    346.38 o
   2   2   8      759.98     1452.08     36.13 o
   3   2   8        6.87      189.40     13.31 o
   4   2   8     1883.88     1413.26     38.63 o
   5   2   8       27.23       -0.40     13.53 o
   6   2   8    29891.17    27638.84    461.29 o
   7   2   8     1024.00      992.87     45.47 o
   8   2   8    14809.11    15785.73    319.99 o
   9   2   8       30.24       -7.31     24.97 o
  10   2   8      328.82      418.84     45.65 o
  11   2   8       41.83       83.66     47.62 o
  12   2   8     3178.57     2886.33    109.46 o
   1   3   8     1994.32     2577.68     44.12 o
   2   3   8    76708.75    78296.94   1259.00 o
   3   3   8     1922.68     2509.89     46.80 o
   4   3   8    36402.88    35134.29    593.09 o
   5   3   8      588.00      471.28     19.81 o
   6   3   8     3814.52     3398.77     64.46 o
   7   3   8     2977.25     3103.43     69.33 o
   8   3   8     2897.33     2905.10     78.99 o
   9   3   8      144.09      203.44     34.45 o
  10   3   8    15919.34    16150.19    380.50 o
  11   3   8       22.47       12.18     51.83 o
  12   3   8      613.96      325.93     81.14 o
   0   4   8    22013.28    23073.55    481.59 o
   1   4   8       37.43       11.82     10.65 o
   2   4   8    12828.25    13041.25    204.10 o
   3   4   8     1310.57     1054.30     35.19 o
   4   4   8     2821.73     2706.80     51.98 o
   5   4   8     2177.21     2024.18     52.06 o
   6   4   8      382.94      375.69     24.73 o
   7   4   8      545.86      545.87     42.26 o
   8   4   8     2667.34     2725.17     82.66 o
   9   4   8     3385.45     3155.08     96.93 o
  10   4   8      824.51      727.70     53.67 o
  11   4   8      299.43      281.28     58.68 o
  12   4   8     1673.06     1842.33     93.37 o
   1   5   8    16217.00    17178.97    311.11 o
   2   5   8    81376.79    86552.68   1360.61 o
   3   5   8     5727.65     6471.62    109.67 o
   4   5   8    15454.93    14250.91    255.55 o
   5   5   8      989.26     1033.57     39.44 o
   6   5   8     1685.65     1807.02     43.12 o
   7   5   8    17026.90    17778.62    331.08 o
   8   5   8    17699.63    17232.30    343.10 o
   9   5   8     3691.87     3692.85    115.36 o
  10   5   8    29406.29    29689.30    678.76 o
  11   5   8      142.43      251.36     73.05 o
  12   5   8     3652.06     3584.69    127.61 o
   0   6   8    17740.88    18501.18    563.54 o
   1   6   8        1.19        3.26     13.98 o
   2   6   8     8386.15     8813.59    252.30 o
   3   6   8      786.05      835.77     25.76 o
   4   6   8     1436.89     1354.90     36.47 o
   5   6   8       80.73       59.53     24.02 o
   6   6   8     4722.86     5822.39    110.11 o
   7   6   8      907.46      969.53     42.54 o
   8   6   8      710.81     1005.67     49.00 o
   9   6   8      143.12      192.74     48.29 o
  10   6   8       51.38      143.75     51.01 o
  11   6   8      209.19      118.96     70.16 o
  12   6   8     1769.87     2097.15    106.88 o
   1   7   8     2176.96     1869.43     46.88 o
   2   7   8    38261.69    38243.91    675.31 o
   3   7   8     3366.47     3484.54     63.46 o
   4   7   8    43645.39    42826.29    678.67 o
   5   7   8     2467.22     2660.32     60.23 o
   6   7   8     1135.91      914.76     40.34 o
   7   7   8     1238.05     1197.92     44.95 o
   8   7   8     3642.24     3469.79     91.93 o
   9   7   8      346.30      350.69     45.38 o
  10   7   8    16557.64    17779.72    468.35 o
  11   7   8      702.76      838.47     92.99 o
   0   8   8    29299.80    26521.07    713.15 o
   1   8   8      756.30      727.26     30.58 o
   2   8   8     2198.21     2116.85     95.97 o
   3   8   8    16569.77    15929.42    263.01 o
   4   8   8     2032.42     1736.37     39.84 o
   5   8   8       25.10       54.93     22.79 o
   6   8   8    21097.64    20420.54    358.19 o
   7   8   8      350.47      337.04     55.81 o
   8   8   8    13979.34    14610.52    517.87 o
   9   8   8     1485.86     1446.55     90.65 o
  10   8   8      376.93      514.20     65.93 o
  11   8   8        4.74       74.59    105.05 o
   1   9   8     1795.91     2066.80     63.87 o
   2   9   8     9627.10     8755.73    169.36 o
   3   9   8        1.81       32.45     18.13 o
   4   9   8    12276.25    12124.37    212.07 o
   5   9   8      721.65      742.32     34.39 o
   6   9   8      116.84      176.38     36.80 o
   7   9   8      685.79      760.69     43.20 o
   8   9   8     4809.38     4689.75    157.74 o
   9   9   8      326.90      357.16     64.98 o
  10   9   8     2618.89     2439.36     99.90 o
  11   9   8       36.45      -38.85     70.09 o
   0  10   8    37377.50    38954.36   1024.88 o
   1  10   8     3552.97     3818.05     95.41 o
   2  10   8    12937.47    13671.69    262.75 o
   3  10   8    16443.71    16267.23    289.12 o
   4  10   8     3834.70     4093.54     79.38 o
   5  10   8      281.99      373.50     38.22 o
   6  10   8    13845.09    14643.08    274.56 o
   7  10   8      140.00      111.19     33.81 o
   8  10   8    11174.29    11895.06    264.41 o
   9  10   8     6285.83     6215.10    194.63 o
  10  10   8       82.38      111.74     57.26 o
   1  11   8       31.49      121.09     30.67 o
   2  11   8      274.50      370.46     46.63 o
   3  11   8      230.20      271.79     30.46 o
   4  11   8     1025.16      977.39     53.58 o
   5  11   8      446.85      604.53     36.37 o
   6  11   8        6.57       43.29     31.80 o
   7  11   8     1384.70     1292.49     84.58 o
   8  11   8      534.84      569.07     55.77 o
   9  11   8      127.12       53.16     52.83 o
  10  11   8      440.24      375.00     77.53 o
   0  12   8    37493.22    35742.36    955.92 o
   1  12   8       31.44       51.92     25.36 o
   2  12   8     5337.47     5586.97    118.25 o
   3  12   8     9617.97     9722.97    208.07 o
   4  12   8     8081.11     8065.23    158.19 o
   5  12   8       63.44       64.59     34.97 o
   6  12   8    25925.24    25596.07    510.52 o
   7  12   8      786.89      968.20     75.34 o
   8  12   8     9433.01     9802.53    276.91 o
   9  12   8     1100.47     1036.95     77.55 o
   1  13   8      203.35      280.89     32.39 o
   2  13   8      516.45      701.39     39.16 o
   3  13   8       34.30       59.45     39.06 o
   4  13   8     5214.16     5531.67    122.83 o
   5  13   8      107.67       75.58     40.85 o
   6  13   8     1267.00     1244.17     59.14 o
   7  13   8       89.85      197.30     55.78 o
   8  13   8      303.02      390.47     66.78 o
   9  13   8      735.93      805.47     88.48 o
   0  14   8     2353.87     2504.92    123.72 o
   1  14   8       92.55      116.31     34.24 o
   2  14   8     2791.39     3014.10     81.26 o
   3  14   8     1969.11     2107.23     74.86 o
   4  14   8       66.29       81.35     39.97 o
   5  14   8     1350.72     1408.04     68.15 o
   6  14   8     1072.75     1156.41     62.44 o
   7  14   8     1103.69      999.41     70.09 o
   8  14   8     2746.14     2687.05    135.41 o
   1  15   8       83.09       47.02     35.53 o
   2  15   8     9236.83     9368.09    198.53 o
   3  15   8     2379.36     2393.84     79.53 o
   4  15   8     5800.10     5868.61    142.42 o
   5  15   8       86.49      102.87     47.92 o
   6  15   8     1025.79      961.04     85.54 o
   7  15   8      104.19      131.38     60.12 o
   0  16   8     1220.11     1533.55     88.97 o
   1  16   8      127.16      127.49     40.83 o
   2  16   8       26.28       31.17     40.57 o
   3  16   8       29.82       -6.33     40.77 o
   4  16   8       28.64      -33.85     47.60 o
   5  16   8      324.45      329.73     52.50 o
   6  16   8      256.70      302.62     63.28 o
   1  17   8       92.51      191.42     56.70 o
   2  17   8     4775.85     5151.41    149.58 o
   3  17   8     2299.78     2028.60     79.34 o
   4  17   8     2212.51     2568.41     92.53 o
   0  18   8     6040.80     4898.77    309.82 o
   1  18   8      178.85      244.85     61.32 o
   2  18   8      985.39      734.78     89.01 o
   1   1   9    23248.42    22711.37    335.65 o
   2   1   9    43955.49    43339.48    675.90 o
   3   1   9     5006.22     5881.21    101.83 o
   4   1   9    40634.61    40727.50    699.70 o
   5   1   9      162.05       97.31     14.89 o
   6   1   9     9363.02     9567.97    174.22 o
   7   1   9     7409.23     7312.92    128.83 o
   8   1   9     3820.06     3736.96     85.09 o
   9   1   9     1115.95     1017.49     42.43 o
  10   1   9    11710.31    11865.37    259.95 o
  11   1   9       12.91       87.14     50.66 o
  12   1   9     3588.97     3481.76    131.42 o
   0   2   9      707.74      455.64     40.04 o
   1   2   9     3034.88     3384.79     58.38 o
   2   2   9      933.76      835.60     31.80 o
   3   2   9      330.57      427.74     26.46 o
   4   2   9     9553.88     9576.58    158.46 o
   5   2   9     2406.33     2038.14     49.02 o
   6   2   9    20159.33    21774.08    362.85 o
   7   2   9     1300.07     1438.67     43.45 o
   8   2   9    11331.49    11738.45    242.35 o
   9   2   9      248.67      293.66     35.53 o
  10   2   9      756.21      911.08     85.56 o
  11   2   9     1809.38     1691.76     89.10 o
  12   2   9     1008.94     1035.90     81.91 o
   1   3   9    21296.97    23678.51    374.42 o
   2   3   9    12569.74    11977.02    203.74 o
   3   3   9     7774.87     7721.45    127.37 o
   4   3   9    23963.51    23691.73    410.01 o
   5   3   9     2634.17     2427.68     51.63 o
   6   3   9      201.86      301.13     18.71 o
   7   3   9     1609.83     1798.42     52.62 o
   8   3   9    10542.77    11285.15    241.06 o
   9   3   9        3.25      -34.58     43.21 o
  10   3   9     5222.95     5536.58    143.39 o
  11   3   9      862.08      815.95     62.43 o
  12   3   9     2588.02     2757.77    113.60 o
   0   4   9    34981.13    35963.59    861.52 o
   1   4   9    10658.08    10203.69    167.14 o
   2   4   9    55724.93    62819.67   1073.25 o
   3   4   9    49305.90    50398.71    872.95 o
   4   4   9     2794.48     1982.35     45.73 o
   5   4   9    21130.25    22184.05    362.91 o
   6   4   9    18765.25    19336.27    350.51 o
   7   4   9     2897.93     2584.01     60.77 o
   8   4   9    14172.33    14732.29    296.10 o
   9   4   9     1610.91     1695.37     96.27 o
  10   4   9     1080.57     1036.41     76.66 o
  11   4   9     4652.86     4125.66    133.96 o
  12   4   9     2787.66     2738.62    111.97 o
   1   5   9     4304.68     3928.84     71.44 o
   2   5   9       30.55       39.64     11.69 o
   3   5   9    11111.44    13523.51    220.56 o
   4   5   9     1746.80     2508.45     51.88 o
   5   5   9      442.62      538.30     27.27 o
   6   5   9        1.70       43.50     18.27 o
   7   5   9     1120.34     1142.77     56.78 o
   8   5   9     2585.36     2255.14     66.00 o
   9   5   9      956.02      878.73     50.98 o
  10   5   9      359.83      584.55     67.51 o
  11   5   9      769.05      480.31     76.29 o
  12   5   9       80.99       63.61     79.19 o
   0   6   9    29729.60    28248.26    760.38 o
   1   6   9    10375.54    10276.46    201.82 o
   2   6   9    57254.26    54276.59    994.01 o
   3   6   9    11501.13    11421.09    189.50 o
   4   6   9     3945.05     4356.62     78.02 o
   5   6   9    13486.61    13352.96    241.82 o
   6   6   9    13467.67    14302.94    275.10 o
   7   6   9     3825.39     4065.25     97.92 o
   8   6   9    12878.54    13192.03    289.18 o
   9   6   9     3568.30     3884.48    103.24 o
  10   6   9      414.89      375.66     52.91 o
  11   6   9     2930.30     2889.91    150.34 o
  12   6   9     4295.11     4200.72    174.99 o
   1   7   9     3950.43     4485.78     92.63 o
   2   7   9     1878.59     1849.76     39.66 o
   3   7   9     1567.59     1770.59     41.50 o
   4   7   9     5401.17     6372.37    109.42 o
   5   7   9     6469.69     5861.16    116.13 o
   6   7   9      461.56      273.78     33.50 o
   7   7   9     3582.01     3530.39    101.49 o
   8   7   9      444.64      523.16     49.87 o
   9   7   9       54.97      135.01     57.60 o
  10   7   9     2102.05     1952.01    138.31 o
  11   7   9     1141.02     1191.44     83.15 o
   0   8   9     2719.14     3094.70    130.02 o
   1   8   9     2121.75     1910.48     45.86 o
   2   8   9     3257.39     3938.45     76.30 o
   3   8   9     9942.98    10143.51    174.49 o
   4   8   9      392.69      248.53     23.20 o
   5   8   9     3701.52     4128.03     82.78 o
   6   8   9     2750.92     2648.52     84.24 o
   7   8   9     1380.99     1270.04     52.24 o
   8   8   9     7029.10     7011.83    184.68 o
   9   8   9      850.40      981.16     62.19 o
  10   8   9       69.33       24.54     58.24 o
  11   8   9     2388.58     2262.48    162.98 o
   1   9   9    14457.98    13770.28    248.26 o
   2   9   9    14086.88    13879.84    256.53 o
   3   9   9     1751.52     1501.73     36.86 o
   4   9   9    32121.71    31588.79    516.35 o
   5   9   9    10254.54    10151.44    195.51 o
   6   9   9      217.30      107.38     28.73 o
   7   9   9     9837.99    10310.11    204.14 o
   8   9   9     3436.07     3801.15    110.58 o
   9   9   9       68.04       98.21     45.95 o
  10   9   9     6825.97     6622.20    225.96 o
  11   9   9     2018.26     2035.25    139.76 o
   0  10   9      517.12      541.81     52.82 o
   1  10   9     8182.44     8216.17    153.30 o
   2  10   9      168.21      236.23     27.75 o
   3  10   9     2943.45     3064.49     71.23 o
   4  10   9        2.82       34.30     18.58 o
   5  10   9      800.73      840.45     43.04 o
   6  10   9      708.85      879.86     55.24 o
   7  10   9      841.88      929.35     46.90 o
   8  10   9     1875.37     2012.41     84.20 o
   9  10   9     2751.26     2610.47    103.84 o
  10  10   9      250.91      251.62     65.92 o
   1  11   9     7586.67     7611.92    151.62 o
   2  11   9    13382.34    13490.55    264.08 o
   3  11   9     3515.91     3141.90     82.14 o
   4  11   9    16912.31    16632.44    297.02 o
   5  11   9     7665.59     7740.09    162.06 o
   6  11   9     1827.45     1621.19     69.42 o
   7  11   9     2685.58     2924.24    100.12 o
   8  11   9     2111.54     2234.72     98.48 o
   9  11   9      940.06      857.87     72.06 o
  10  11   9     4462.62     4113.43    164.00 o
   0  12   9     2193.36     2399.03     94.83 o
   1  12   9      547.97      673.67     50.18 o
   2  12   9     6048.75     5988.36    127.30 o
   3  12   9     1785.54     1589.10     54.66 o
   4  12   9     5635.99     6150.83    139.06 o
   5  12   9      421.51      549.10     46.29 o
   6  12   9     1907.68     1892.50     74.56 o
   7  12   9        1.66      144.76     63.15 o
   8  12   9     3781.70     3607.72    133.38 o
   9  12   9      636.41      466.91     87.77 o
   1  13   9     1523.19     1673.76     61.04 o
   2  13   9    10447.80    10526.24    205.54 o
   3  13   9      922.40     1057.66     58.36 o
   4  13   9     7577.38     7824.91    158.84 o
   5  13   9      995.32      652.49     51.17 o
   6  13   9      584.34      891.10     60.16 o
   7  13   9     1258.40      949.90     65.37 o
   8  13   9     1217.24     1506.61     85.20 o
   9  13   9       14.14      194.77     83.71 o
   0  14   9     3734.83     3638.05    120.36 o
   1  14   9     1143.74     1261.24     55.00 o
   2  14   9     7365.70     7348.69    154.75 o
   3  14   9      805.65      850.04     56.19 o
   4  14   9     5514.65     5925.54    142.31 o
   5  14   9     1781.48     2041.26     76.36 o
   6  14   9     5420.37     5291.10    131.97 o
   7  14   9       12.41      -40.84     51.34 o
   8  14   9     8188.18     8314.64    253.60 o
   1  15   9        1.78      -14.43     40.68 o
   2  15   9     1799.97     1938.50     69.48 o
   3  15   9      794.03      582.99     51.95 o
   4  15   9        2.36       -5.34     42.18 o
   5  15   9     1052.38     1379.81     86.32 o
   6  15   9       32.00       37.03     52.67 o
   7  15   9      304.60      297.17     64.31 o
   0  16   9     6834.70     6231.77    191.68 o
   1  16   9      616.58      791.89     49.69 o
   2  16   9    12771.76    12491.52    268.15 o
   3  16   9      117.37       45.14     43.57 o
   4  16   9     1114.02     1262.62     73.81 o
   5  16   9     1531.12     1452.33     69.56 o
   6  16   9     3559.73     3384.38    123.36 o
   1  17   9      394.32      350.74     56.36 o
   2  17   9      751.13      775.70     69.40 o
   3  17   9        3.43       37.73     62.92 o
   4  17   9     1151.95     1211.28     73.17 o
   0  18   9     1909.30     1878.39    198.70 o
   1  18   9      204.04       44.20     78.69 o
   0   0  10      881.42     1194.10     73.61 o
   1   0  10    62421.21    62655.95   1413.50 o
   2   0  10      368.50       78.29     24.17 o
   3   0  10    66262.39    68203.73   1545.59 o
   4   0  10    28252.95    28562.66    728.36 o
   5   0  10     9369.27     9049.79    233.82 o
   6   0  10    14267.85    14800.66    381.14 o
   7   0  10     7031.22     6230.38    152.40 o
   8   0  10     6328.51     6491.34    221.07 o
   9   0  10    35872.73    35750.61    901.08 o
  10   0  10     4278.31     3788.33    132.39 o
  11   0  10    12744.39    12558.54    401.32 o
  12   0  10       86.26       18.47    110.61 o
   1   1  10    11249.16    11639.64    187.99 o
   2   1  10      199.52      152.80     21.73 o
   3   1  10    10678.29    10836.26    186.16 o
   4   1  10     1873.34     2103.30     45.12 o
   5   1  10      316.01      478.01     29.51 o
   6   1  10      502.59      449.83     27.42 o
   7   1  10     5962.96     6014.74    124.12 o
   8   1  10     1676.71     1900.25     51.84 o
   9   1  10      390.08      385.84     35.44 o
  10   1  10        7.47       37.77     39.90 o
  11   1  10       66.79      120.96     52.87 o
  12   1  10       82.30      121.02     56.63 o
   0   2  10     1285.75     2083.29     58.29 o
   1   2  10    20473.94    19797.16    339.77 o
   2   2  10    10952.24    12483.52    218.37 o
   3   2  10   143239.34   141612.98   2734.89 o
   4   2  10      398.99      279.00     30.68 o
   5   2  10    12453.59    11454.39    194.17 o
   6   2  10       78.23       52.01     17.33 o
   7   2  10      414.38      498.90     29.44 o
   8   2  10     4987.59     4683.14    143.36 o
   9   2  10    26837.74    28375.92    583.92 o
  10   2  10      445.10      504.86     52.43 o
  11   2  10     7127.58     8125.69    256.03 o
  12   2  10        2.68        9.29     62.02 o
   1   3  10     3395.36     2974.04     51.79 o
   2   3  10     4288.88     4868.03     84.21 o
   3   3  10        8.89       38.51     14.60 o
   4   3  10     1154.55      741.56     32.23 o
   5   3  10    18137.91    17635.30    297.97 o
   6   3  10      108.29       89.96     20.03 o
   7   3  10    23495.82    23494.11    427.04 o
   8   3  10     6040.66     6570.33    148.85 o
   9   3  10     3568.79     3271.73     88.04 o
  10   3  10      414.74      364.39     52.51 o
  11   3  10      490.44      401.04     72.67 o
  12   3  10      593.38      870.03     83.42 o
   0   4  10     3626.15     3810.54    107.24 o
   1   4  10     6080.91     6644.93    109.98 o
   2   4  10      934.48      653.61     21.47 o
   3   4  10    33411.79    36091.72    587.69 o
   4   4  10     1601.58     1564.82     54.87 o
   5   4  10      546.59      583.70     29.47 o
   6   4  10      198.03      257.56     20.36 o
   7   4  10     3318.62     2859.33     88.30 o
   8   4  10     1686.15     1721.89     72.67 o
   9   4  10     8506.74     8038.79    219.72 o
  10   4  10      899.29      943.42     65.21 o
  11   4  10     1981.20     1551.81     83.72 o
  12   4  10      507.42      522.65     67.71 o
   1   5  10    66577.08    67171.82   1098.15 o
   2   5  10      985.65      715.90     21.76 o
   3   5  10      487.65      325.59     30.09 o
   4   5  10     4490.78     4608.74     91.96 o
   5   5  10    10972.98    11378.78    195.41 o
   6   5  10     1220.91     1060.96     39.06 o
   7   5  10     8392.42     8801.86    174.28 o
   8   5  10     6071.27     6306.71    134.73 o
   9   5  10     7258.36     6741.53    148.34 o
  10   5  10      497.89      735.99     74.06 o
  11   5  10     2044.94     2294.87    108.03 o
  12   5  10      696.68      526.46     80.75 o
   0   6  10      203.04      160.58     28.06 o
   1   6  10     3238.57     3459.31     71.87 o
   2   6  10     3343.95     3431.37     75.84 o
   3   6  10      506.26      624.91     22.82 o
   4   6  10     1672.97     2219.05     46.96 o
   5   6  10      188.55      240.38     26.50 o
   6   6  10        8.80       32.60     20.51 o
   7   6  10     1939.75     1874.42     54.58 o
   8   6  10      111.19      100.18     38.41 o
   9   6  10     2837.46     2713.12     91.77 o
  10   6  10       57.70      155.55     54.31 o
  11   6  10        0.94       -2.86     65.40 o
  12   6  10       53.71      167.38     73.83 o
   1   7  10    12500.82    11927.71    220.17 o
   2   7  10        2.01       20.99     12.94 o
   3   7  10      610.39      642.35     22.97 o
   4   7  10     1760.10     1915.87     45.98 o
   5   7  10     8393.20     8381.24    163.19 o
   6   7  10      986.15      989.81     43.97 o
   7   7  10    15897.87    14939.19    302.86 o
   8   7  10     3768.82     3459.39    107.24 o
   9   7  10     5668.65     5693.11    180.66 o
  10   7  10      436.65      251.45     64.51 o
  11   7  10      259.30      265.35     69.00 o
   0   8  10     1912.54     2173.71     90.12 o
   1   8  10      297.08      310.07     18.47 o
   2   8  10      293.94      202.04     24.14 o
   3   8  10    20772.62    20537.55    340.67 o
   4   8  10      166.03      308.57     30.03 o
   5   8  10     3975.13     4380.88     88.41 o
   6   8  10     1555.35     1188.77     83.91 o
   7   8  10      727.12      684.42     41.00 o
   8   8  10     2511.74     2351.65     85.56 o
   9   8  10     4866.18     4906.53    150.94 o
  10   8  10       11.87       90.60     61.72 o
  11   8  10     2378.15     2386.19    170.49 o
   1   9  10      756.45      897.31     36.41 o
   2   9  10     1161.44     1322.02     47.63 o
   3   9  10     3363.09     3465.91     92.47 o
   4   9  10        4.67       11.03     19.68 o
   5   9  10      407.28      343.93     29.25 o
   6   9  10      347.06      259.20     30.17 o
   7   9  10     1949.69     2476.72     93.74 o
   8   9  10      214.43       88.53     47.55 o
   9   9  10     1517.73     1458.22     80.30 o
  10   9  10       10.01        7.33     57.42 o
  11   9  10      162.25      196.64     67.36 o
   0  10  10     4316.17     4131.33    125.07 o
   1  10  10     3085.24     2893.10     70.15 o
   2  10  10     1994.46     2151.72     72.48 o
   3  10  10    22408.71    22770.31    428.41 o
   4  10  10     6375.47     5477.51    119.54 o
   5  10  10     5439.92     5153.13    103.89 o
   6  10  10      316.02      278.29     36.15 o
   7  10  10     1322.21     1135.17     69.76 o
   8  10  10     4530.99     4665.71    134.89 o
   9  10  10    10512.39    11077.89    258.38 o
  10  10  10     1070.32     1145.42    177.06 o
   1  11  10     6384.71     6855.08    137.32 o
   2  11  10      105.28      158.56     34.00 o
   3  11  10     2011.01     2019.59     61.43 o
   4  11  10        1.37       67.17     42.00 o
   5  11  10     2108.46     2012.28     72.56 o
   6  11  10       65.30      148.12     36.83 o
   7  11  10      838.89     1089.30     69.46 o
   8  11  10      609.36      716.65     76.10 o
   9  11  10       79.82       67.22     71.90 o
  10  11  10      109.73      217.57     75.97 o
   0  12  10      814.84      888.47     81.72 o
   1  12  10      280.73      267.53     34.60 o
   2  12  10      651.82      430.58     39.51 o
   3  12  10    18965.30    19223.88    376.93 o
   4  12  10     4104.58     4398.46    103.13 o
   5  12  10     6638.45     6546.06    142.33 o
   6  12  10       55.60       39.05     46.07 o
   7  12  10      104.64      118.07     44.59 o
   8  12  10     1833.05     1937.23     94.42 o
   9  12  10     5520.51     5289.44    225.28 o
   1  13  10     8252.14     7914.72    161.53 o
   2  13  10     4893.76     4665.67    115.19 o
   3  13  10      102.39       85.82     36.47 o
   4  13  10     1489.50     1542.34     66.57 o
   5  13  10    15322.16    15428.24    312.61 o
   6  13  10      634.62      947.71     58.62 o
   7  13  10    15748.38    16062.37    385.72 o
   8  13  10     1963.07     1747.45     90.90 o
   0  14  10      675.11      772.41     67.20 o
   1  14  10     1571.05     1465.52     69.58 o
   2  14  10     2570.04     2683.16     81.11 o
   3  14  10     3391.83     3521.73     91.68 o
   4  14  10     1595.07     1476.92     62.87 o
   5  14  10     2366.68     2045.54     80.62 o
   6  14  10       26.63       44.55     49.73 o
   7  14  10      416.25      322.36     57.53 o
   8  14  10      157.02       90.70     60.10 o
   1  15  10    18259.68    18662.67    372.98 o
   2  15  10       91.15      205.08     40.56 o
   3  15  10        4.21       33.63     41.34 o
   4  15  10      437.88      520.73     55.97 o
   5  15  10     8747.14     9135.48    212.12 o
   6  15  10      338.56      199.82     54.22 o
   7  15  10    10926.80    10413.11    264.25 o
   0  16  10      296.82      234.46     84.12 o
   1  16  10      352.77      347.11     51.13 o
   2  16  10       15.66      111.75     48.30 o
   3  16  10      741.95      780.03     57.99 o
   4  16  10      176.07      140.03     50.98 o
   5  16  10        1.08       50.11     47.81 o
   1  17  10    15838.96    15414.64    338.30 o
   2  17  10      524.88      420.57     61.70 o
   3  17  10      342.43      414.18     68.55 o
   4  17  10      572.49      487.91     63.65 o
   0  18  10      134.78      110.30     77.98 o
   1  18  10      354.16      310.55     72.86 o
   1   1  11    44940.68    43974.87    766.64 o
   2   1  11     5226.44     4801.91     89.53 o
   3   1  11     1209.58     1293.51     47.63 o
   4   1  11    27939.49    28429.11    481.22 o
   5   1  11     4262.95     3963.18     92.54 o
   6   1  11      388.31      361.39     27.31 o
   7   1  11    18371.02    18937.49    338.28 o
   8   1  11    15905.17    16088.12    320.14 o
   9   1  11     5012.18     5162.60    110.46 o
  10   1  11     2978.32     2917.48    108.55 o
  11   1  11       35.90       76.17     56.43 o
  12   1  11       37.35       82.60     67.19 o
   0   2  11     4990.57     4868.04    141.54 o
   1   2  11      664.96      574.57     20.75 o
   2   2  11      179.47      374.76     21.59 o
   3   2  11    67194.08    69252.51   1258.94 o
   4   2  11     1476.80     1671.22     42.00 o
   5   2  11     2707.05     2734.27     57.60 o
   6   2  11     1090.18      883.14     28.33 o
   7   2  11       36.51       60.65     18.02 o
   8   2  11     6104.11     6163.05    135.13 o
   9   2  11     9562.28     9193.27    190.61 o
  10   2  11      136.52      209.01     41.34 o
  11   2  11      688.05      762.26     64.94 o
  12   2  11      512.99      638.35     77.26 o
   1   3  11    15078.53    15732.68    265.01 o
   2   3  11    13687.84    12962.73    213.85 o
   3   3  11    10141.10    11681.77    196.93 o
   4   3  11    17045.47    16209.02    289.42 o
   5   3  11     1312.43     1211.35     36.28 o
   6   3  11      142.52      142.32     17.15 o
   7   3  11     6246.85     6171.28    120.80 o
   8   3  11     8370.46     8640.60    201.03 o
   9   3  11      586.34      658.34     48.94 o
  10   3  11     3315.78     3352.32    108.33 o
  11   3  11       43.02       60.75     59.41 o
  12   3  11      445.80      405.66     72.37 o
   0   4  11     3782.31     3705.18     91.49 o
   1   4  11     2382.18     2537.28     45.47 o
   2   4  11     6198.07     7734.05    138.76 o
   3   4  11    64744.21    64499.14   1094.67 o
   4   4  11     2901.13     3106.55     60.93 o
   5   4  11     3401.87     2766.15     58.42 o
   6   4  11     2827.30     2798.02     59.69 o
   7   4  11      524.17      361.34     28.85 o
   8   4  11     1882.61     1849.29     62.20 o
   9   4  11    32966.54    35072.49    833.91 o
  10   4  11      322.51      525.08     59.88 o
  11   4  11     3391.03     3443.28    134.29 o
  12   4  11      913.04      682.23     69.41 o
   1   5  11     2340.19     3334.67     68.89 o
   2   5  11      138.79       86.44     15.34 o
   3   5  11        1.46       76.34     19.75 o
   4   5  11        5.37       19.10     19.09 o
   5   5  11     1535.57     1284.78     35.00 o
   6   5  11      286.11      316.76     38.89 o
   7   5  11        0.01        6.87     19.64 o
   8   5  11      108.27      152.00     32.94 o
   9   5  11        7.90       17.46     39.03 o
  10   5  11     1156.28     1295.94     90.40 o
  11   5  11      194.61      172.69     64.07 o
  12   5  11      124.13      206.28     63.83 o
   0   6  11    10023.96    10205.84    239.78 o
   1   6  11      338.59      412.03     16.73 o
   2   6  11     3344.67     3129.60     62.20 o
   3   6  11    87294.08    89602.04   1548.35 o
   4   6  11      417.40      479.97     26.17 o
   5   6  11     8789.91    10236.96    197.05 o
   6   6  11     8593.03     8162.34    155.43 o
   7   6  11     1150.23     1511.59     50.04 o
   8   6  11     1459.35     1319.52     68.75 o
   9   6  11    23308.81    22482.96    471.54 o
  10   6  11      250.77      293.86     62.33 o
  11   6  11     4129.77     4077.73    172.93 o
   1   7  11     7815.76     6509.37    126.14 o
   2   7  11      558.35      569.54     27.63 o
   3   7  11      223.67       74.36     23.65 o
   4   7  11       15.08       89.55     20.04 o
   5   7  11     2383.93     2750.46     65.82 o
   6   7  11        9.42       23.18     23.77 o
   7   7  11    17844.20    17848.08    341.27 o
   8   7  11     1241.63     1337.14     62.73 o
   9   7  11      505.01      525.79     63.03 o
  10   7  11        6.20      -78.41     52.27 o
  11   7  11     1865.00     2149.52    127.02 o
   0   8  11      196.04      460.74     46.33 o
   1   8  11     8378.12     8675.19    161.61 o
   2   8  11     2148.46     2381.69     55.18 o
   3   8  11    16631.29    15446.77    256.86 o
   4   8  11      525.36      692.82     30.61 o
   5   8  11     4560.90     3830.89    109.31 o
   6   8  11     3154.00     3056.97     90.27 o
   7   8  11      496.10      668.55     42.84 o
   8   8  11      273.99      231.15     43.76 o
   9   8  11    16550.22    17230.78    388.42 o
  10   8  11      309.73      293.50     70.06 o
  11   8  11     1013.64     1111.18     88.75 o
   1   9  11    32494.61    33516.83    611.08 o
   2   9  11     1245.53     1269.59     39.61 o
   3   9  11     2208.82     2720.52     67.89 o
   4   9  11     3259.83     3118.75     66.10 o
   5   9  11     8350.39     8351.48    162.61 o
   6   9  11      248.39      351.12     38.89 o
   7   9  11    15975.93    16351.67    322.75 o
   8   9  11      292.17      342.35     49.37 o
   9   9  11     1611.45     1767.63     92.65 o
  10   9  11     1533.90     1494.46    105.60 o
   0  10  11     1040.56     1119.57     61.48 o
   1  10  11      715.61      759.25     41.77 o
   2  10  11      229.01      285.92     28.33 o
   3  10  11     2232.85     1993.54     65.21 o
   4  10  11      578.66      442.86     37.84 o
   5  10  11     1024.90      897.00     42.41 o
   6  10  11        0.73       19.10     29.19 o
   7  10  11       85.78       67.41     35.99 o
   8  10  11      102.52      147.17     58.61 o
   9  10  11      192.76      204.37     61.60 o
  10  10  11      734.46      649.55    100.12 o
   1  11  11    29178.29    29208.63    575.58 o
   2  11  11     1895.36     1806.04     63.21 o
   3  11  11     2053.32     1714.16     72.92 o
   4  11  11     2088.05     1946.23    103.46 o
   5  11  11     7463.98     7301.74    161.04 o
   6  11  11      279.47      359.51     42.01 o
   7  11  11    19639.22    19878.07    472.90 o
   8  11  11     1034.31     1029.60     69.26 o
   9  11  11      852.42     1150.11     82.66 o
  10  11  11     1290.24     1303.98     94.48 o
   0  12  11     2489.63     2563.36    106.11 o
   1  12  11      500.78      629.75     57.91 o
   2  12  11      820.86      862.94     53.66 o
   3  12  11     4051.49     4433.21    105.72 o
   4  12  11      915.78      854.00     43.83 o
   5  12  11       72.31       60.59     42.71 o
   6  12  11     3749.08     4195.00    108.88 o
   7  12  11      424.16      433.04     55.30 o
   8  12  11      788.04      718.18     72.84 o
   9  12  11     2170.67     2380.98    107.49 o
   1  13  11     6550.92     6188.99    137.01 o
   2  13  11      792.94      792.34     51.94 o
   3  13  11      506.90      469.89     40.02 o
   4  13  11     2400.28     2237.19     77.34 o
   5  13  11     5401.49     5900.53    140.53 o
   6  13  11      488.68      469.60     56.04 o
   7  13  11     5962.40     6095.18    202.06 o
   8  13  11      700.90      969.83     83.73 o
   0  14  11     4695.47     4621.79    153.09 o
   1  14  11      556.30      560.96     40.70 o
   2  14  11      112.21      241.30     37.56 o
   3  14  11    10651.72    10613.70    232.12 o
   4  14  11      394.35      345.61     43.05 o
   5  14  11     1064.96     1123.28     59.21 o
   6  14  11     5524.51     5295.34    140.07 o
   7  14  11     2112.47     1991.33    136.84 o
   1  15  11      185.05      235.47     50.05 o
   2  15  11      242.82      190.46     42.98 o
   3  15  11     1561.03     1597.89     64.41 o
   4  15  11      134.60      172.84     52.94 o
   5  15  11       21.60       68.85     52.79 o
   6  15  11       79.45      103.90     53.71 o
   0  16  11     8577.33     8344.05    285.28 o
   1  16  11       31.22       13.79     44.51 o
   2  16  11     1647.56     1759.15     81.21 o
   3  16  11    10069.04     9986.63    246.90 o
   4  16  11     2128.16     2219.98     87.88 o
   5  16  11      689.25      767.58     80.01 o
   1  17  11     1584.08     1626.96     89.95 o
   2  17  11       12.68       49.70     57.65 o
   3  17  11       83.21        9.95     54.12 o
   4  17  11       13.72       92.17     68.16 o
   0   0  12    27983.29    25628.73    863.79 o
   1   0  12    19260.50    20653.12    622.07 o
   2   0  12    42984.62    39909.23    999.74 o
   3   0  12    20978.03    22378.48    685.01 o
   4   0  12    21047.64    21260.32    571.88 o
   5   0  12     6931.73     8076.27    209.57 o
   6   0  12    16211.47    15837.05    439.13 o
   7   0  12      657.26      706.49     46.12 o
   8   0  12    22082.00    23043.03    668.36 o
   9   0  12     2216.19     2291.71    135.42 o
  10   0  12       16.21       38.21     64.03 o
  11   0  12      653.18      544.54    104.78 o
  12   0  12     1928.24     2307.58    176.05 o
   1   1  12      413.85      947.10     36.42 o
   2   1  12     2064.53     2053.52     49.58 o
   3   1  12     2268.44     2617.07     60.12 o
   4   1  12     5123.23     5800.77    117.32 o
   5   1  12     1546.41     1502.94     47.60 o
   6   1  12      998.60     1428.24     50.25 o
   7   1  12     4780.26     5170.57    100.17 o
   8   1  12      351.70      281.29     34.75 o
   9   1  12     1052.14      947.42     42.93 o
  10   1  12       22.19       13.97     35.17 o
  11   1  12      119.28      186.03     49.06 o
  12   1  12      123.42      120.53     70.13 o
   0   2  12     3613.28     3478.65    109.60 o
   1   2  12       48.57       68.21     13.76 o
   2   2  12    24508.93    26939.70    495.90 o
   3   2  12     5584.67     5328.74     99.83 o
   4   2  12     3477.64     3404.30     68.35 o
   5   2  12      590.21      507.60     30.39 o
   6   2  12     5966.76     6294.15    117.01 o
   7   2  12     1094.83     1320.21     42.03 o
   8   2  12    13288.15    14471.16    277.74 o
   9   2  12    10989.74    11278.62    229.98 o
  10   2  12      580.15      583.41     71.98 o
  11   2  12       46.14        0.42     65.35 o
  12   2  12      543.23      243.77     86.52 o
   1   3  12     2696.15     3190.15     56.91 o
   2   3  12    43260.61    43606.11    762.69 o
   3   3  12    15582.07    18767.25    313.66 o
   4   3  12    32243.93    31567.93    517.53 o
   5   3  12     6109.84     6920.45    127.81 o
   6   3  12     5144.16     4965.85     96.60 o
   7   3  12     1442.17     1578.28     46.54 o
   8   3  12     6908.44     7386.38    167.87 o
   9   3  12       56.36       35.30     36.87 o
  10   3  12     6394.37     6700.80    163.50 o
  11   3  12      281.79       76.71     54.99 o
  12   3  12      730.88      806.40     70.17 o
   0   4  12    12553.79    12790.21    316.96 o
   1   4  12      549.68      633.77     19.52 o
   2   4  12     4855.42     4790.88     89.31 o
   3   4  12     8291.45     8457.20    142.90 o
   4   4  12    10407.30    11793.42    206.65 o
   5   4  12     1395.14     1653.19     39.66 o
   6   4  12      540.49      638.60     31.16 o
   7   4  12      147.84      113.39     19.91 o
   8   4  12      259.06      312.04     41.85 o
   9   4  12     1309.68     1421.80     74.53 o
  10   4  12       83.60       55.97     44.08 o
  11   4  12      167.16      316.90     66.07 o
  12   4  12       14.56       78.75     61.06 o
   1   5  12     2399.37     2185.30     48.48 o
   2   5  12    57139.51    58001.95   1043.78 o
   3   5  12     1757.66     1575.36     42.04 o
   4   5  12    30429.25    30422.67    557.40 o
   5   5  12     1825.14     1507.77     41.65 o
   6   5  12     5170.48     5053.29     94.52 o
   7   5  12     5728.37     5612.97    112.02 o
   8   5  12     9415.94     9407.30    199.47 o
   9   5  12      714.78      686.53     52.91 o
  10   5  12    29352.57    29407.03    642.93 o
  11   5  12       13.13       69.15     55.95 o
  12   5  12     5420.79     5014.67    163.30 o
   0   6  12     9798.16     9537.43    219.93 o
   1   6  12     2421.84     2278.12     49.28 o
   2   6  12    15185.82    15241.80    257.62 o
   3   6  12     6714.36     6597.62    124.74 o
   4   6  12     3499.02     3247.63     66.91 o
   5   6  12      609.82      524.58     30.69 o
   6   6  12      738.20      534.89     33.36 o
   7   6  12     1398.40     1192.64     49.05 o
   8   6  12      280.92      226.15     39.74 o
   9   6  12       28.45       64.06     39.90 o
  10   6  12     1896.59     1906.16    103.44 o
  11   6  12      264.55      315.63     71.16 o
   1   7  12     4812.46     4575.05     90.59 o
   2   7  12    45880.75    47140.42    857.78 o
   3   7  12      270.86      215.23     17.85 o
   4   7  12    15548.39    15650.28    284.31 o
   5   7  12      892.75     1061.05     42.39 o
   6   7  12     4063.91     4284.07    103.66 o
   7   7  12     1216.34     1540.40     54.01 o
   8   7  12     7439.53     7628.39    174.85 o
   9   7  12      319.27      380.65     58.79 o
  10   7  12    11774.12    11786.36    363.38 o
  11   7  12        1.15       15.28     79.66 o
   0   8  12    27308.23    27499.12    734.97 o
   1   8  12       61.45       75.78     19.59 o
   2   8  12    22224.97    22107.60    389.11 o
   3   8  12     4243.15     4538.45     97.58 o
   4   8  12     6327.02     6628.33    116.61 o
   5   8  12       68.05       95.43     19.80 o
   6   8  12    10832.32    10906.92    217.05 o
   7   8  12      360.31      416.86     41.84 o
   8   8  12    10960.55    11351.84    265.77 o
   9   8  12     2224.14     1916.63    106.18 o
  10   8  12     1945.76     2217.75    105.53 o
  11   8  12       56.84      117.34     73.51 o
   1   9  12       32.32       82.30     39.99 o
   2   9  12    13024.45    13009.12    236.49 o
   3   9  12      282.79      392.98     30.68 o
   4   9  12    10015.25    10096.45    171.47 o
   5   9  12      313.20      182.09     28.35 o
   6   9  12       28.08        9.15     35.80 o
   7   9  12      910.45      691.24     58.02 o
   8   9  12     3598.20     3776.98    122.84 o
   9   9  12      109.84      155.30     52.65 o
  10   9  12     1779.99     2026.54    103.51 o
   0  10  12    42787.67    42990.37   1159.57 o
   1  10  12     3078.19     2794.71     79.21 o
   2  10  12    28933.70    29806.06    543.91 o
   3  10  12     4629.09     4047.10    103.38 o
   4  10  12     7726.09     7462.76    152.08 o
   5  10  12       25.03       82.82     28.69 o
   6  10  12    13716.69    13531.82    250.87 o
   7  10  12      231.55      266.51     42.37 o
   8  10  12    16064.22    16285.58    384.47 o
   9  10  12     1816.99     2026.64    106.56 o
  10  10  12     2133.80     1832.48     93.00 o
   1  11  12     4979.45     5070.43    115.86 o
   2  11  12     1658.08     1417.73     51.59 o
   3  11  12      350.45      260.11     30.93 o
   4  11  12     3389.90     3432.15     83.67 o
   5  11  12     1040.40      923.35     54.75 o
   6  11  12      202.69       93.38     37.96 o
   7  11  12     1574.50     1380.80     75.10 o
   8  11  12      320.79      277.02     58.91 o
   9  11  12       99.28       36.74     53.98 o
   0  12  12     6312.08     6381.15    191.51 o
   1  12  12      182.77      138.09     35.00 o
   2  12  12     2945.45     2753.73     84.81 o
   3  12  12    15659.35    15687.37    321.39 o
   4  12  12     5310.02     5616.59    129.07 o
   5  12  12      125.54      117.95     39.22 o
   6  12  12     8631.48     9114.04    189.73 o
   7  12  12        3.46       17.81     48.33 o
   8  12  12     9429.00     8994.13    269.36 o
   9  12  12     2840.27     2444.43    110.23 o
   1  13  12       49.28       49.72     33.40 o
   2  13  12     6147.31     6217.70    138.63 o
   3  13  12       62.10       52.31     37.39 o
   4  13  12     6874.75     6943.78    168.72 o
   5  13  12      306.43      492.42     48.75 o
   6  13  12     1629.21     2020.92     87.62 o
   7  13  12     1155.95     1126.64     79.87 o
   8  13  12       12.86       98.72     68.67 o
   0  14  12    13029.28    13008.00    378.95 o
   1  14  12      158.43      175.70     38.37 o
   2  14  12     2844.72     3067.71    100.19 o
   3  14  12      421.12      490.07     54.60 o
   4  14  12      160.57      193.62     42.44 o
   5  14  12      238.62      224.66     49.33 o
   6  14  12     1280.94     1194.14     77.75 o
   7  14  12      162.14      179.51     60.15 o
   1  15  12     2204.74     1879.53     75.42 o
   2  15  12     4825.98     5181.91    181.01 o
   3  15  12      269.66      298.51     54.36 o
   4  15  12     4841.76     4942.64    174.09 o
   5  15  12     3339.82     2864.53    100.26 o
   6  15  12     1255.22      923.64     74.06 o
   0  16  12       63.60      326.16     77.50 o
   1  16  12       23.87       10.76     46.73 o
   2  16  12      209.03      231.03     66.60 o
   3  16  12       16.03       48.82     54.00 o
   4  16  12      399.62      475.92     65.46 o
   5  16  12       66.58      117.02     68.38 o
   1  17  12     1351.56     1130.31     90.26 o
   2  17  12     3183.10     2997.71    115.93 o
   3  17  12       70.63      138.46     62.46 o
   1   1  13     7123.18     6559.64    138.55 o
   2   1  13    67724.66    68230.73   1401.18 o
   3   1  13       27.86       20.77     18.63 o
   4   1  13    74462.59    76468.66   1445.21 o
   5   1  13     4816.41     4809.05    102.70 o
   6   1  13      481.40      570.40     29.05 o
   7   1  13     7319.67     7103.09    143.51 o
   8   1  13    18735.08    20273.32    401.97 o
   9   1  13       49.62       18.01     29.91 o
  10   1  13    16706.14    16793.72    391.73 o
  11   1  13       30.28       98.48     58.42 o
  12   1  13     4120.39     4077.62    159.53 o
   0   2  13    11265.64    12651.17    366.91 o
   1   2  13      148.19      159.96     15.73 o
   2   2  13     7234.25     7205.89    145.94 o
   3   2  13      780.59      550.75     28.37 o
   4   2  13    14507.38    15330.06    296.47 o
   5   2  13     4879.97     5380.57    134.01 o
   6   2  13     1214.67     1221.74     37.42 o
   7   2  13      593.75      487.86     35.66 o
   8   2  13    19520.22    19132.85    363.44 o
   9   2  13        3.52       11.27     33.29 o
  10   2  13       73.06       40.59     42.74 o
  11   2  13     1941.46     1789.16     82.67 o
  12   2  13     1233.89      979.32    102.36 o
   1   3  13     3973.70     3730.85     66.82 o
   2   3  13    17513.39    16949.31    323.74 o
   3   3  13      495.83      605.24     27.04 o
   4   3  13    17759.69    18077.71    329.97 o
   5   3  13      374.68      456.74     23.86 o
   6   3  13      392.89      220.38     21.12 o
   7   3  13     1684.08     1754.16     49.56 o
   8   3  13    23555.20    24864.02    478.18 o
   9   3  13      256.95      175.90     42.20 o
  10   3  13     7217.51     7004.50    176.42 o
  11   3  13       17.76      116.15     58.76 o
  12   3  13     2848.96     2549.73    106.91 o
   0   4  13    44920.34    45876.79   1279.62 o
   1   4  13      166.67      187.70     15.17 o
   2   4  13    26383.25    27610.98    515.26 o
   3   4  13      794.87      452.02     24.39 o
   4   4  13    12563.19    12190.00    211.87 o
   5   4  13     9026.12     9383.97    167.38 o
   6   4  13     6387.05     6241.36    123.25 o
   7   4  13     1349.77     1328.79     43.87 o
   8   4  13    17225.56    18696.59    380.89 o
   9   4  13      951.14     1142.19     63.91 o
  10   4  13        0.17      103.59     49.78 o
  11   4  13     1532.83     1412.30     78.31 o
  12   4  13     2087.73     2061.91    104.37 o
   1   5  13      864.24      958.99     30.26 o
   2   5  13    12578.12    12521.25    212.97 o
   3   5  13       45.63       45.08     16.78 o
   4   5  13     2873.94     3263.75     79.73 o
   5   5  13      932.42      884.54     35.05 o
   6   5  13      228.78      433.58     28.37 o
   7   5  13        3.15       32.05     20.64 o
   8   5  13     1540.34     1365.56     59.78 o
   9   5  13        2.31       30.37     36.92 o
  10   5  13      590.39      574.04     50.13 o
  11   5  13      196.40      201.18     54.78 o
   0   6  13    12784.10    11936.53    316.37 o
   1   6  13     1395.01     1209.75     34.93 o
   2   6  13    12650.24    11534.54    203.94 o
   3   6  13     4710.69     4825.58     91.35 o
   4   6  13    13208.12    13976.55    246.41 o
   5   6  13     6031.14     6458.07    115.40 o
   6   6  13     3334.50     3767.19     86.19 o
   7   6  13      352.15      239.69     33.13 o
   8   6  13    10689.07    10749.11    230.92 o
   9   6  13     2809.36     2819.65    100.01 o
  10   6  13       48.39       55.04     46.76 o
  11   6  13     1354.84     1211.53    118.94 o
   1   7  13     3850.14     3595.14     88.83 o
   2   7  13      466.66      551.38     31.74 o
   3   7  13      100.77      111.03     22.91 o
   4   7  13    13987.99    15060.54    269.18 o
   5   7  13      527.30      550.30     31.28 o
   6   7  13     1277.25     1333.29     51.86 o
   7   7  13     1094.16      921.10     47.01 o
   8   7  13     2543.19     2222.51     98.14 o
   9   7  13      115.64      129.78     46.50 o
  10   7  13      753.66      771.18     83.11 o
  11   7  13      447.38      479.58     76.24 o
   0   8  13     1152.75     1460.40     70.68 o
   1   8  13     2523.34     2748.25     54.03 o
   2   8  13    15920.06    16900.84    304.67 o
   3   8  13     3419.08     3552.08     67.49 o
   4   8  13     3597.67     3750.77     74.92 o
   5   8  13      640.85      652.47     29.53 o
   6   8  13      727.36      671.08     42.56 o
   7   8  13       27.74       67.33     33.59 o
   8   8  13    12585.75    12611.24    280.77 o
   9   8  13     2285.28     2461.18    112.99 o
  10   8  13       16.67      -23.14     60.50 o
  11   8  13     1254.15     1264.32    100.69 o
   1   9  13     3167.58     3220.11     64.98 o
   2   9  13     6490.08     6079.80    118.17 o
   3   9  13     2197.60     2373.32     70.99 o
   4   9  13    10236.88    10383.95    176.72 o
   5   9  13     2480.07     2339.77     79.33 o
   6   9  13      197.41      104.90     36.06 o
   7   9  13     2263.45     1942.65     73.90 o
   8   9  13     6190.87     6172.29    164.42 o
   9   9  13        1.39       15.61     53.93 o
  10   9  13     7527.71     7838.44    306.34 o
   0  10  13     1518.77     1878.60     88.70 o
   1  10  13       22.11       24.52     24.79 o
   2  10  13     2666.59     2773.52     70.62 o
   3  10  13     1169.91     1334.76     61.38 o
   4  10  13        7.18       13.02     19.21 o
   5  10  13        2.46      -13.35     30.26 o
   6  10  13       22.96       46.64     31.16 o
   7  10  13        0.00       40.96     42.58 o
   8  10  13        2.17       -5.97     51.21 o
   9  10  13      227.02      256.46     65.57 o
  10  10  13      985.24     1014.32     90.24 o
   1  11  13     1320.61     1290.84     47.88 o
   2  11  13    10424.33     9973.42    202.73 o
   3  11  13     1192.18      978.36     50.81 o
   4  11  13    12007.70    12019.03    239.28 o
   5  11  13     5327.83     5152.36    134.50 o
   6  11  13     5039.97     4938.33    125.22 o
   7  11  13     4038.71     4351.15    152.07 o
   8  11  13     2119.26     2099.04     79.99 o
   9  11  13        3.97       53.66     63.39 o
   0  12  13     1083.41     1218.37     62.61 o
   1  12  13       79.59       61.14     28.47 o
   2  12  13     5493.62     5734.94    129.80 o
   3  12  13      225.49      253.85     43.09 o
   4  12  13     5202.59     4968.08    124.92 o
   5  12  13        9.75       85.20     40.90 o
   6  12  13     6443.44     5697.84    149.44 o
   7  12  13       54.01      123.58     61.52 o
   8  12  13     5162.27     4835.87    175.39 o
   9  12  13        9.58       71.23     66.24 o
   1  13  13     1015.88     1128.86     48.21 o
   2  13  13     1431.78     1727.15     72.12 o
   3  13  13      301.26      285.91     62.66 o
   4  13  13     6870.01     6774.79    181.13 o
   5  13  13     1212.74     1480.34     71.65 o
   6  13  13      933.18      846.87     60.69 o
   7  13  13      549.92      481.09     62.72 o
   8  13  13     2301.15     1938.45    120.70 o
   0  14  13     9672.73     9409.39    299.91 o
   1  14  13        3.33       32.09     42.71 o
   2  14  13     8766.64     8285.68    196.19 o
   3  14  13     2806.00     2482.12     84.05 o
   4  14  13     8171.98     8850.21    210.45 o
   5  14  13      195.81      313.39     61.72 o
   6  14  13    12485.39    12726.28    283.88 o
   7  14  13       13.41       63.52     59.13 o
   1  15  13       45.10      103.26     46.10 o
   2  15  13       63.77      122.84     56.79 o
   3  15  13       14.20       87.19     47.58 o
   4  15  13     1423.65     1604.56     76.52 o
   5  15  13        8.54      -34.21     56.75 o
   6  15  13       61.75       38.60     80.74 o
   0  16  13    11423.68    11341.39    376.50 o
   1  16  13      151.21      182.27     52.73 o
   2  16  13    14685.39    14672.72    365.35 o
   3  16  13     3833.17     3939.26    123.59 o
   4  16  13     9484.39     8873.88    235.65 o
   5  16  13      775.47      867.61     69.69 o
   1  17  13       90.47      166.90     67.30 o
   2  17  13      454.66      527.73     76.56 o
   3  17  13       14.09       89.65     61.70 o
   0   0  14      886.32     1151.35     94.88 o
   1   0  14     2080.96     2242.45     77.98 o
   2   0  14    24892.08    24797.08    677.01 o
   3   0  14    96512.77    98406.57   2823.07 o
   4   0  14     1123.49     1408.71     58.66 o
   5   0  14    30994.39    33927.71    927.30 o
   6   0  14      770.25      921.59     58.17 o
   7   0  14        1.26        9.62     41.36 o
   8   0  14     6629.86     7067.98    203.60 o
   9   0  14    32871.70    31297.50    907.57 o
  10   0  14      615.17      480.97     60.91 o
  11   0  14     6454.93     6700.76    742.88 o
  12   0  14      131.16      422.19    123.10 o
   1   1  14     6050.01     4569.07     91.18 o
   2   1  14      239.51      344.57     26.26 o
   3   1  14     2374.78     2986.06     68.53 o
   4   1  14       36.38       55.17     20.60 o
   5   1  14      882.72      688.46     44.12 o
   6   1  14      530.54      481.05     35.25 o
   7   1  14     2552.25     2575.39     67.52 o
   8   1  14      770.53      906.75     62.67 o
   9   1  14        2.69       70.26     32.44 o
  10   1  14       89.85       71.43     40.33 o
  11   1  14      313.95      297.92     74.68 o
  12   1  14       89.37       98.70     78.48 o
   0   2  14      845.90      912.08     52.32 o
   1   2  14    14244.22    15095.40    324.66 o
   2   2  14    12292.31    14410.44    283.07 o
   3   2  14    54349.99    52563.00    996.37 o
   4   2  14       16.75       61.91     25.39 o
   5   2  14     9685.24     9010.20    169.05 o
   6   2  14     1245.27     1530.18     48.98 o
   7   2  14     1881.54     2259.37     57.01 o
   8   2  14     4559.92     4370.40    113.63 o
   9   2  14    34509.50    35097.38    793.40 o
  10   2  14      416.37      401.95     47.66 o
  11   2  14     1309.44     1316.32     75.12 o
  12   2  14      152.46      169.78     83.00 o
   1   3  14    12995.86    13616.70    257.30 o
   2   3  14     6374.37     6186.25    128.76 o
   3   3  14     1046.16     1078.53     38.65 o
   4   3  14     3792.18     3172.85     75.12 o
   5   3  14    17502.94    18156.99    322.98 o
   6   3  14      630.30      575.33     40.54 o
   7   3  14     7108.61     7144.32    133.95 o
   8   3  14     3842.24     3740.49     91.11 o
   9   3  14    13733.12    13223.43    301.59 o
  10   3  14      903.93      861.71     69.37 o
  11   3  14      219.94      327.69     63.98 o
  12   3  14      569.61      538.56     81.78 o
   0   4  14    14477.64    16802.61    469.54 o
   1   4  14     2486.11     2616.72     56.29 o
   2   4  14        2.93       31.45     15.74 o
   3   4  14    27778.57    28456.33    489.92 o
   4   4  14       40.76      106.12     21.48 o
   5   4  14      981.25      979.80     49.78 o
   6   4  14      893.39     1062.57     43.45 o
   7   4  14       42.65       59.13     21.28 o
   8   4  14     1365.28     1448.11     59.89 o
   9   4  14     4549.05     4548.10    144.85 o
  10   4  14      246.08      188.88     49.44 o
  11   4  14     1364.78     1202.72     82.35 o
   1   5  14    32731.97    31539.83    602.38 o
   2   5  14    25865.86    26749.03    456.04 o
   3   5  14     1303.18     1249.24     38.96 o
   4   5  14     8247.19     8120.38    147.26 o
   5   5  14     4042.26     3726.84     74.58 o
   6   5  14     2150.67     2213.76     54.05 o
   7   5  14    15014.44    14476.40    257.81 o
   8   5  14     1313.14     1321.57     57.49 o
   9   5  14     1506.48     1797.45     74.57 o
  10   5  14     2927.28     2755.33     93.61 o
  11   5  14     1915.73     1394.71     97.03 o
   0   6  14     3788.33     3957.20    112.74 o
   1   6  14      255.65      275.40     21.87 o
   2   6  14        0.44       40.49     16.37 o
   3   6  14     8473.36     8823.73    158.34 o
   4   6  14      504.77      609.12     33.88 o
   5   6  14      352.68      301.78     38.82 o
   6   6  14     2735.72     2792.87     61.52 o
   7   6  14      157.73       74.51     30.82 o
   8   6  14      103.18      136.81     50.90 o
   9   6  14      120.27      157.74     42.28 o
  10   6  14      166.37      250.44     56.70 o
  11   6  14      418.05      446.00     70.84 o
   1   7  14    19938.75    19364.15    372.50 o
   2   7  14    10692.61    10970.58    191.66 o
   3   7  14       64.82      -27.65     21.26 o
   4   7  14     5031.57     4855.24     90.96 o
   5   7  14     6525.43     7068.21    129.17 o
   6   7  14      169.16      145.44     32.13 o
   7   7  14    12996.86    13075.53    246.99 o
   8   7  14     1735.61     1631.28     71.37 o
   9   7  14     3186.04     2856.45     94.34 o
  10   7  14     1243.40     1040.29     78.41 o
  11   7  14      116.97      260.07     60.35 o
   0   8  14     9234.49     9214.79    248.95 o
   1   8  14     5208.70     5188.26     97.27 o
   2   8  14     1856.78     1580.76     43.01 o
   3   8  14    25934.10    26083.38    463.57 o
   4   8  14      373.16      261.90     25.48 o
   5   8  14      319.20      518.35     33.63 o
   6   8  14     3904.13     4184.13    101.87 o
   7   8  14      226.32      211.66     36.55 o
   8   8  14     2625.81     2695.48     91.64 o
   9   8  14     8048.45     7897.80    200.71 o
  10   8  14      686.79      783.30     70.14 o
   1   9  14     8044.88     7688.60    132.71 o
   2   9  14     1322.30     1154.55     36.25 o
   3   9  14      529.78      491.51     30.18 o
   4   9  14     4292.75     4138.53     84.48 o
   5   9  14       77.21       67.12     33.29 o
   6   9  14     1029.82     1058.49     47.98 o
   7   9  14     3601.36     3820.61    122.89 o
   8   9  14      578.48      611.40     52.72 o
   9   9  14      201.98      321.61     53.26 o
  10   9  14      749.74      946.04     72.78 o
   0  10  14     7817.86     8208.45    231.79 o
   1  10  14       68.44      101.08     26.95 o
   2  10  14     6823.06     7212.35    147.68 o
   3  10  14    16742.01    16904.92    324.54 o
   4  10  14      359.03      215.41     29.99 o
   5  10  14     1509.69     1228.27     77.95 o
   6  10  14     5211.76     5224.82    124.33 o
   7  10  14      895.89      707.07     54.69 o
   8  10  14     3693.16     3883.20    112.66 o
   9  10  14    14181.57    14738.91    377.82 o
  10  10  14     1642.67     1662.10     97.28 o
   1  11  14     7522.70     7905.39    163.73 o
   2  11  14      467.08      443.77     39.69 o
   3  11  14      658.39      859.54     44.27 o
   4  11  14     1698.37     1436.60     62.05 o
   5  11  14     1844.05     1431.00     55.45 o
   6  11  14      518.11      551.61     46.55 o
   7  11  14      793.58      925.04     78.42 o
   8  11  14       32.25       16.32     49.08 o
   9  11  14       88.03      115.76     63.98 o
   0  12  14      323.90      321.47     51.83 o
   1  12  14       44.83       56.46     39.05 o
   2  12  14     4621.60     4572.99    116.19 o
   3  12  14    29141.16    30542.04    644.53 o
   4  12  14      112.91      329.72     42.71 o
   5  12  14     4860.02     5099.09    119.84 o
   6  12  14     1130.37     1162.72     61.84 o
   7  12  14      628.31      741.34     67.72 o
   8  12  14     1095.61     1412.73    117.34 o
   1  13  14     2974.26     3039.16     99.93 o
   2  13  14      226.29      256.71     43.60 o
   3  13  14      553.15      717.10     59.15 o
   4  13  14      263.06      260.95     42.75 o
   5  13  14     4593.22     4883.81    124.23 o
   6  13  14      566.82      542.86     53.14 o
   7  13  14     7380.06     7773.88    221.34 o
   8  13  14      111.48      164.84     76.25 o
   0  14  14      425.52      558.36     81.57 o
   1  14  14      153.28      148.53     44.74 o
   2  14  14       55.78      177.48     52.55 o
   3  14  14     2078.02     2589.45     99.72 o
   4  14  14       27.12       43.78     47.49 o
   5  14  14      204.46      276.55     63.64 o
   6  14  14      266.44      252.69     61.91 o
   7  14  14        4.06       16.21     66.23 o
   1  15  14    21440.41    20868.93    481.38 o
   2  15  14      470.87      388.03     60.71 o
   3  15  14        0.45       69.36     54.45 o
   4  15  14      759.60      775.37     60.13 o
   5  15  14     9322.87     8910.76    235.78 o
   6  15  14      641.42      731.86     74.66 o
   0  16  14      459.66      403.96     76.24 o
   1  16  14       11.71        0.44     59.32 o
   2  16  14        6.23       39.36     54.02 o
   3  16  14       43.88       -4.17     58.07 o
   4  16  14       13.04       10.36     66.68 o
   1  17  14    11315.43    11550.38    304.48 o
   2  17  14      435.67      422.69     62.31 o
   1   1  15    28374.79    29387.23    622.57 o
   2   1  15     5174.38     5371.19    116.94 o
   3   1  15       45.05      126.69     26.36 o
   4   1  15    13025.33    12664.27    253.14 o
   5   1  15     5135.80     5231.68    107.41 o
   6   1  15     2664.41     3075.81     76.50 o
   7   1  15    19763.19    20928.67    414.69 o
   8   1  15      596.62      578.64     40.48 o
   9   1  15     4655.35     4495.34    128.31 o
  10   1  15       63.81       22.47     43.13 o
  11   1  15     1508.45     1620.96    140.54 o
  12   1  15      649.99      670.54    117.71 o
   0   2  15     3736.57     4098.34    121.04 o
   1   2  15     4431.66     4359.22     96.67 o
   2   2  15     5454.53     6527.45    130.45 o
   3   2  15    28930.85    28997.86    549.86 o
   4   2  15       50.04       24.48     20.63 o
   5   2  15     4705.94     4967.58     98.72 o
   6   2  15     1890.63     1746.94     48.50 o
   7   2  15       11.01       41.87     22.36 o
   8   2  15      527.85      420.71     40.10 o
   9   2  15     4247.86     3925.37    109.41 o
  10   2  15      132.47       61.87     41.24 o
  11   2  15     1771.05     1864.91    119.61 o
  12   2  15      124.02      391.35    110.78 o
   1   3  15     6004.63     6420.03    130.06 o
   2   3  15        3.98        6.49     15.20 o
   3   3  15     7899.20     8400.54    171.73 o
   4   3  15     3541.73     4053.12     81.28 o
   5   3  15      818.62      728.92     27.63 o
   6   3  15       16.26       34.45     19.16 o
   7   3  15     6119.96     6329.61    126.60 o
   8   3  15       72.18      184.19     41.11 o
   9   3  15     2155.18     2018.64     87.71 o
  10   3  15      565.32      582.78     53.28 o
  11   3  15      241.89      243.90     55.64 o
  12   3  15      810.48      837.91     92.24 o
   0   4  15    19203.94    20360.91    522.22 o
   1   4  15     4840.52     4610.15     86.27 o
   2   4  15    20675.64    20734.43    350.14 o
   3   4  15    51673.77    48905.69    890.84 o
   4   4  15     1253.16     1142.89     34.32 o
   5   4  15     4291.43     4298.50     89.36 o
   6   4  15     2726.31     2649.26     62.19 o
   7   4  15       21.02      108.23     30.31 o
   8   4  15     4786.00     4813.39    145.72 o
   9   4  15    21126.02    20932.42    511.78 o
  10   4  15      530.43      508.16     52.40 o
  11   4  15     5530.60     4975.75    169.22 o
   1   5  15     8606.34     9591.27    184.17 o
   2   5  15     1871.97     2098.18     47.82 o
   3   5  15     3577.73     3682.65     81.29 o
   4   5  15       11.78       40.86     20.86 o
   5   5  15      620.30      556.98     28.88 o
   6   5  15       76.25      173.26     23.39 o
   7   5  15      259.15      243.40     38.13 o
   8   5  15      465.64      619.44     50.47 o
   9   5  15      385.00      359.22     44.29 o
  10   5  15       82.05       95.51     50.93 o
  11   5  15      577.16      540.84     66.47 o
   0   6  15    15004.50    14804.26    360.95 o
   1   6  15     4984.15     5226.28    106.22 o
   2   6  15     3581.17     2974.34     61.19 o
   3   6  15    82718.88    86867.27   1490.12 o
   4   6  15        1.58       48.28     23.82 o
   5   6  15     2727.86     2771.90     69.71 o
   6   6  15      461.40      421.23     29.94 o
   7   6  15      606.70      735.82     42.76 o
   8   6  15     2222.36     1796.77     61.68 o
   9   6  15    20728.28    20436.41    455.74 o
  10   6  15     2399.00     2245.45    108.40 o
  11   6  15     4869.78     4531.66    142.36 o
   1   7  15    17927.35    17287.62    303.98 o
   2   7  15     2358.44     2201.32     56.50 o
   3   7  15       75.00       88.10     20.93 o
   4   7  15      630.55      689.26     35.69 o
   5   7  15     3465.18     3534.27     97.73 o
   6   7  15      113.00      200.65     32.13 o
   7   7  15    18763.96    18488.73    340.56 o
   8   7  15      280.12      204.76     39.94 o
   9   7  15       58.34       52.11     40.69 o
  10   7  15     1139.53      827.43    102.45 o
  11   7  15     3083.11     3106.20    139.23 o
   0   8  15     2395.66     2712.43    102.80 o
   1   8  15     8109.94     7686.86    151.84 o
   2   8  15     1957.91     2209.49     86.68 o
   3   8  15    39162.64    39378.41    736.91 o
   4   8  15      353.87      400.75     27.06 o
   5   8  15      445.05      615.90     35.81 o
   6   8  15      562.65      449.60     41.48 o
   7   8  15       31.19       45.69     35.00 o
   8   8  15     1166.07     1460.04     69.36 o
   9   8  15    15432.94    15402.57    347.84 o
  10   8  15        8.80       53.93     59.35 o
   1   9  15    27253.46    28111.36    472.80 o
   2   9  15     4400.97     4329.03     92.73 o
   3   9  15     3567.67     3531.24     76.34 o
   4   9  15     1849.31     1951.43     71.90 o
   5   9  15    11053.83    11167.75    221.98 o
   6   9  15     1459.57     1430.16     54.14 o
   7   9  15    21704.64    21288.46    428.91 o
   8   9  15     4287.58     4290.70    108.21 o
   9   9  15      505.65      732.15     64.97 o
  10   9  15      588.81      666.24     77.33 o
   0  10  15      398.36      573.62     68.99 o
   1  10  15      234.02      343.56     24.80 o
   2  10  15       79.49       11.40     31.10 o
   3  10  15    12562.77    11811.74    230.80 o
   4  10  15     3104.05     2933.08     81.37 o
   5  10  15       77.23       61.88     34.87 o
   6  10  15      726.61      545.83     45.14 o
   7  10  15        7.62       38.41     46.31 o
   8  10  15      707.93      784.59     58.92 o
   9  10  15     2168.52     2059.67    108.67 o
   1  11  15    17620.40    17635.94    340.56 o
   2  11  15      375.87      221.81     49.37 o
   3  11  15      105.24       94.41     33.00 o
   4  11  15     8801.09     9214.14    198.46 o
   5  11  15     9015.91     9051.08    189.38 o
   6  11  15     1923.89     1903.90     70.45 o
   7  11  15    20215.53    20665.35    469.73 o
   8  11  15      752.03      693.53     77.96 o
   9  11  15      232.53      204.63     65.38 o
   0  12  15       29.04       49.46     69.26 o
   1  12  15      440.04      337.44     41.17 o
   2  12  15      763.33      840.46     51.49 o
   3  12  15      614.65      676.85     50.70 o
   4  12  15       21.77       69.87     47.41 o
   5  12  15      851.04      920.61     54.00 o
   6  12  15        1.33      -43.33     45.34 o
   7  12  15      425.41      345.91     65.87 o
   8  12  15      253.95      402.04     69.13 o
   1  13  15     5453.30     5619.53    158.02 o
   2  13  15       49.79       63.54     54.34 o
   3  13  15      978.37     1008.02     66.18 o
   4  13  15     1125.25     1114.93     72.27 o
   5  13  15     3019.33     3244.44    126.35 o
   6  13  15       31.04       18.85     46.15 o
   7  13  15     6359.05     6722.63    251.31 o
   8  13  15      203.43      136.47     65.99 o
   0  14  15       14.86      120.19     52.37 o
   1  14  15     1665.20     1645.18     76.17 o
   2  14  15     2874.94     3009.11    108.14 o
   3  14  15     7630.84     7648.00    195.74 o
   4  14  15      436.89      606.52     73.97 o
   5  14  15     1018.47      763.46     70.22 o
   6  14  15      182.49      258.39     67.49 o
   7  14  15     1375.99     1185.20     89.92 o
   1  15  15       43.96       63.37     65.38 o
   2  15  15      271.23      343.93     56.01 o
   3  15  15      725.96      884.21     82.88 o
   4  15  15      278.29      439.75     68.97 o
   5  15  15      156.96      246.01     64.88 o
   6  15  15        1.82      -25.04     61.07 o
   0  16  15       42.44      215.55     96.91 o
   1  16  15      220.29      239.21     72.09 o
   2  16  15     2066.61     1893.80     86.09 o
   3  16  15    10635.76     9913.63    258.87 o
   4  16  15        0.50      -11.45     59.53 o
   1  17  15     2429.42     2257.67    124.56 o
   2  17  15      417.42      400.99     64.31 o
   0   0  16       80.54      219.14     64.90 o
   1   0  16    10654.71    10317.47    280.65 o
   2   0  16    40155.51    37991.19   1032.25 o
   3   0  16    11043.79    11602.54    325.92 o
   4   0  16    27479.56    29464.00    778.78 o
   5   0  16    23268.08    24114.47    663.48 o
   6   0  16    13537.01    14207.33    384.25 o
   7   0  16    15978.07    16973.44    549.15 o
   8   0  16    31544.99    32460.28    886.36 o
   9   0  16    12641.62    12916.65    416.93 o
  10   0  16     4543.48     4471.14    175.79 o
  11   0  16      488.81      358.07    128.53 o
  12   0  16     3550.14     3545.69    244.37 o
   1   1  16      331.09      469.18     31.12 o
   2   1  16     7510.64     8182.04    176.71 o
   3   1  16       49.77       86.75     21.15 o
   4   1  16     2466.29     2936.44     73.66 o
   5   1  16       22.46      213.19     28.73 o
   6   1  16      139.87      333.37     31.22 o
   7   1  16       90.33      253.39     35.90 o
   8   1  16      398.76      534.38     43.19 o
   9   1  16     1178.13     1105.80     53.48 o
  10   1  16     1315.48     1435.20     66.97 o
  11   1  16      225.26      105.16     79.69 o
  12   1  16      196.16      129.49     72.44 o
   0   2  16      601.73      750.64     43.53 o
   1   2  16     3407.24     2778.35     58.40 o
   2   2  16    32733.54    35741.16    686.71 o
   3   2  16    26828.47    27112.82    535.86 o
   4   2  16    12390.84    11981.19    226.89 o
   5   2  16     6728.99     6880.58    135.34 o
   6   2  16     5890.49     5786.30    123.26 o
   7   2  16     3083.15     3233.56     83.26 o
   8   2  16    25745.54    25456.38    535.64 o
   9   2  16     7072.72     6664.05    171.66 o
  10   2  16      397.91      521.70     60.31 o
  11   2  16     2285.13     1925.66    112.53 o
   1   3  16     1452.08     1404.59     41.85 o
   2   3  16    33324.16    32151.78    615.31 o
   3   3  16      120.24      128.90     23.77 o
   4   3  16    13962.61    12825.52    246.68 o
   5   3  16      349.74      148.36     21.98 o
   6   3  16      151.04      168.82     21.18 o
   7   3  16      659.10      808.07     43.85 o
   8   3  16     2840.29     2784.51     91.44 o
   9   3  16      312.69      404.74     51.35 o
  10   3  16     8329.70     8057.49    206.96 o
  11   3  16       19.23       14.95     60.66 o
   0   4  16     6563.66     5430.61    153.97 o
   1   4  16     2516.17     2472.00     62.92 o
   2   4  16    12185.25    11246.24    208.01 o
   3   4  16    10438.57    10402.79    196.86 o
   4   4  16      102.18      205.72     22.58 o
   5   4  16      814.44      856.21     40.86 o
   6   4  16      159.65      189.77     26.12 o
   7   4  16     1145.32     1141.00     43.88 o
   8   4  16     1706.07     1676.57     79.60 o
   9   4  16     1929.90     1894.11     67.98 o
  10   4  16      619.16      458.12     56.13 o
  11   4  16      822.21      846.34     66.31 o
   1   5  16     1553.64     1562.44     40.79 o
   2   5  16    15226.98    14675.76    290.97 o
   3   5  16     1804.94     1668.66     50.77 o
   4   5  16    21692.28    22483.35    413.03 o
   5   5  16     5131.01     6017.39    114.04 o
   6   5  16     1188.03     1450.56     46.39 o
   7   5  16     2275.48     2265.18     60.15 o
   8   5  16     7392.90     7694.31    161.05 o
   9   5  16     2773.91     2358.84     79.26 o
  10   5  16    15825.86    15604.22    341.25 o
  11   5  16       45.67       37.69     58.52 o
   0   6  16    10291.40    10903.30    277.79 o
   1   6  16      206.04      207.88     29.19 o
   2   6  16     2024.16     2121.09     45.85 o
   3   6  16      215.87      158.35     21.62 o
   4   6  16       37.37      130.94     31.51 o
   5   6  16       99.00       54.50     29.66 o
   6   6  16      793.71      732.81     49.77 o
   7   6  16       10.87       64.16     26.83 o
   8   6  16      152.58      145.73     41.04 o
   9   6  16      148.45      240.03     45.99 o
  10   6  16      107.63       92.65     48.20 o
  11   6  16       39.62      100.00     60.17 o
   1   7  16      360.93      233.39     21.95 o
   2   7  16    19734.18    20245.89    365.56 o
   3   7  16      142.73      141.97     20.89 o
   4   7  16    16797.33    16462.51    307.89 o
   5   7  16     1454.00     1238.91     44.46 o
   6   7  16     1307.93     1605.23     64.53 o
   7   7  16     1136.78     1060.27     52.06 o
   8   7  16     3488.04     3039.08     88.02 o
   9   7  16      163.56      192.13     52.31 o
  10   7  16    10486.83     9551.80    269.37 o
   0   8  16     3118.30     3344.61    106.60 o
   1   8  16      201.74      309.24     31.30 o
   2   8  16    12601.07    12192.53    226.51 o
   3   8  16     1029.57     1032.14     45.77 o
   4   8  16     8686.30     9399.01    187.11 o
   5   8  16      818.54      767.40     37.78 o
   6   8  16     4345.90     4668.77    107.58 o
   7   8  16        6.86       42.73     39.62 o
   8   8  16     7285.66     7549.39    172.80 o
   9   8  16      112.28       57.19     46.43 o
  10   8  16      449.93      642.51     81.56 o
   1   9  16       61.01       32.80     17.84 o
   2   9  16    10078.23    10064.62    197.72 o
   3   9  16        1.27       -4.36     31.07 o
   4   9  16     1384.93     1493.20     55.18 o
   5   9  16      443.88      614.82     45.48 o
   6   9  16      254.58      286.22     35.44 o
   7   9  16       39.79       40.43     51.54 o
   8   9  16      170.64      227.41     41.07 o
   9   9  16      262.89      332.67     60.15 o
  10   9  16     1734.35     1913.64     94.22 o
   0  10  16    11783.39    11881.98    337.72 o
   1  10  16       79.57       63.31     21.03 o
   2  10  16    19308.59    21018.01    403.81 o
   3  10  16     3048.23     2824.07     73.11 o
   4  10  16     5248.40     5071.37    117.76 o
   5  10  16     5055.57     5086.38    132.62 o
   6  10  16     9585.39     9100.46    181.76 o
   7  10  16      671.55      522.83     70.02 o
   8  10  16    14434.08    14536.49    317.13 o
   9  10  16     1376.73     1423.60     79.15 o
   1  11  16       75.51      167.29     38.80 o
   2  11  16      294.12      350.44     33.43 o
   3  11  16      162.19      140.45     42.89 o
   4  11  16        2.51       60.77     35.61 o
   5  11  16     2294.12     2220.57     81.25 o
   6  11  16        0.38       10.61     41.70 o
   7  11  16      794.56      679.13     62.59 o
   8  11  16        1.63       35.34     51.95 o
   9  11  16       39.56      137.55     69.46 o
   0  12  16     1271.12     1451.52     93.69 o
   1  12  16     3135.92     3124.47    110.15 o
   2  12  16     2851.49     2640.24     87.24 o
   3  12  16     1333.32     1368.09     60.56 o
   4  12  16     3756.67     4185.78    119.50 o
   5  12  16     1328.23     1116.78     56.69 o
   6  12  16     7305.95     7720.73    206.03 o
   7  12  16        0.35      -64.51     64.95 o
   8  12  16    13065.36    13260.88    338.51 o
   1  13  16     5608.75     5276.51    139.61 o
   2  13  16    13767.26    13405.56    314.31 o
   3  13  16      423.89      426.35     52.76 o
   4  13  16     3465.30     3487.67    191.65 o
   5  13  16     8226.23     7473.65    186.20 o
   6  13  16      599.87      602.70     59.30 o
   7  13  16     3064.55     2893.53    124.30 o
   0  14  16     5964.81     5662.07    238.31 o
   1  14  16       21.79       20.16     46.95 o
   2  14  16     3120.24     2894.35     99.40 o
   3  14  16     1410.07     1344.48     88.67 o
   4  14  16      276.39      181.69     60.58 o
   5  14  16       65.91      192.43     55.04 o
   6  14  16      480.12      387.30     77.32 o
   1  15  16     4582.21     4246.01    130.11 o
   2  15  16     5326.37     5450.14    152.99 o
   3  15  16       16.12      -42.22     51.28 o
   4  15  16     5094.83     5741.77    158.39 o
   5  15  16     4192.23     4244.99    153.68 o
   0  16  16      928.28      484.04    130.82 o
   1  16  16       29.52       72.06     56.06 o
   2  16  16       50.26      153.33     57.78 o
   3  16  16      206.40      209.37     58.50 o
   4  16  16      132.45      213.05     61.93 o
   1   1  17      690.67      376.76     33.56 o
   2   1  17    28400.97    27452.51    574.15 o
   3   1  17      737.18      884.36     41.08 o
   4   1  17    55791.96    58766.05   1116.41 o
   5   1  17     9502.52     9620.94    189.11 o
   6   1  17     4340.39     4634.93    144.68 o
   7   1  17     7790.43     8031.52    167.21 o
   8   1  17    23148.93    23812.54    504.14 o
   9   1  17      279.94      401.73     45.28 o
  10   1  17    10698.23    10731.90    267.76 o
  11   1  17       30.38      114.97     78.70 o
   0   2  17    19478.11    18481.77    620.36 o
   1   2  17      864.58      891.45     41.43 o
   2   2  17     4273.26     4015.59     87.37 o
   3   2  17    10294.10    10320.68    210.79 o
   4   2  17      219.73      211.61     33.05 o
   5   2  17        5.91       39.45     18.44 o
   6   2  17     1945.82     2035.88     54.58 o
   7   2  17      658.67      810.06     43.59 o
   8   2  17    10146.51    10266.40    241.15 o
   9   2  17     1473.69     1355.14     68.69 o
  10   2  17       44.10       44.56     48.21 o
  11   2  17       23.74       22.76     65.74 o
   1   3  17    12922.22    13956.63    281.30 o
   2   3  17    12115.53    11250.23    228.53 o
   3   3  17     1132.33     1215.98     37.36 o
   4   3  17    28300.07    27067.35    514.28 o
   5   3  17     5605.85     5887.35    123.51 o
   6   3  17      901.95      867.92     34.96 o
   7   3  17     2529.11     2658.91     76.49 o
   8   3  17     6147.01     6262.06    147.09 o
   9   3  17      281.16      346.16     57.57 o
  10   3  17     7248.91     7391.20    247.96 o
  11   3  17     1890.29     1385.49     95.40 o
   0   4  17    41863.62    43619.66   1216.71 o
   1   4  17     2708.21     3230.27     67.00 o
   2   4  17    12378.80    12933.14    238.86 o
   3   4  17     3729.91     3524.44     83.84 o
   4   4  17     5030.11     4785.40    116.10 o
   5   4  17     1764.46     2003.97     72.33 o
   6   4  17     5250.85     5290.86    108.60 o
   7   4  17      337.28      272.66     31.56 o
   8   4  17    16421.42    16512.57    323.49 o
   9   4  17     2742.27     2991.62     94.05 o
  10   4  17      134.10      188.87     52.83 o
  11   4  17        2.51      122.49     68.26 o
   1   5  17      703.72      544.78     26.69 o
   2   5  17      341.48      425.43     28.05 o
   3   5  17      701.05      668.49     40.70 o
   4   5  17        7.74       19.57     25.04 o
   5   5  17      276.55      322.21     31.75 o
   6   5  17      510.81      523.86     31.68 o
   7   5  17      455.38      510.07     48.27 o
   8   5  17      404.13      459.45     44.15 o
   9   5  17        7.64       37.93     44.99 o
  10   5  17       86.57       70.25     48.57 o
  11   5  17     1547.69     1480.08     86.02 o
   0   6  17    25174.88    24485.18    663.22 o
   1   6  17     3361.02     3024.92     69.22 o
   2   6  17    24290.15    24482.60    445.69 o
   3   6  17    11002.31    11826.87    240.22 o
   4   6  17    14304.65    14666.61    271.41 o
   5   6  17      372.88      207.01     30.12 o
   6   6  17    11639.90    12610.30    236.06 o
   7   6  17      955.02     1130.37     50.92 o
   8   6  17    11221.45    11673.28    253.35 o
   9   6  17     1092.99     1008.61     59.06 o
  10   6  17      111.23      107.20     52.91 o
  11   6  17       17.16       12.89     72.76 o
   1   7  17      387.96      525.32     41.12 o
   2   7  17     4808.78     5348.77    109.07 o
   3   7  17       36.65      165.14     32.43 o
   4   7  17     2884.04     2986.66     70.94 o
   5   7  17      923.42      701.51     48.28 o
   6   7  17      933.21      981.87     67.06 o
   7   7  17      388.03      407.84     45.70 o
   8   7  17      618.38      667.38     54.05 o
   9   7  17        0.35       23.52     58.46 o
  10   7  17      787.36      711.72     68.51 o
   0   8  17     4177.15     4461.69    143.61 o
   1   8  17     2362.81     2680.72     73.27 o
   2   8  17     7641.75     6948.15    134.32 o
   3   8  17     1034.55      879.43     47.55 o
   4   8  17     1060.88      970.93     48.74 o
   5   8  17      153.56      216.41     35.54 o
   6   8  17     1569.33     1503.58     63.52 o
   7   8  17      147.33      109.14     49.58 o
   8   8  17     4151.67     4110.17    106.18 o
   9   8  17      773.07      869.15     65.39 o
  10   8  17        4.90       22.82     55.36 o
   1   9  17        6.94      -16.01     20.29 o
   2   9  17    12553.49    12317.20    239.15 o
   3   9  17      786.47      802.42     52.87 o
   4   9  17    22637.73    23697.55    486.44 o
   5   9  17      232.61      318.19     38.56 o
   6   9  17      916.12     1149.74     52.64 o
   7   9  17      325.83      350.37     42.94 o
   8   9  17     2105.12     2144.08     81.85 o
   9   9  17      178.50      270.55     64.15 o
  10   9  17     7476.86     7205.63    210.45 o
   0  10  17      683.55      636.93     77.72 o
   1  10  17     3674.74     3462.44     89.44 o
   2  10  17     2175.62     1924.81     64.74 o
   3  10  17      219.60      225.60     53.34 o
   4  10  17       20.27       62.12     29.82 o
   5  10  17       58.72       93.18     38.08 o
   6  10  17      141.89      115.98     34.11 o
   7  10  17     1226.30     1251.03     78.36 o
   8  10  17      636.29      511.64     55.49 o
   9  10  17     1040.39     1295.76     83.49 o
   1  11  17       61.97      110.72     41.42 o
   2  11  17     7953.09     8393.93    182.21 o
   3  11  17       22.80       -3.82     35.01 o
   4  11  17    12548.33    13269.44    290.62 o
   5  11  17     2024.29     2370.73     97.60 o
   6  11  17     1777.99     1595.38     79.87 o
   7  11  17     2239.25     2180.07     86.06 o
   8  11  17     3906.30     3688.92    124.71 o
   0  12  17     3351.63     3501.14    157.90 o
   1  12  17      511.69      420.12     49.48 o
   2  12  17     5375.48     5391.75    159.48 o
   3  12  17     5004.40     4670.34    179.62 o
   4  12  17     1005.79     1088.84     74.06 o
   5  12  17      292.45      332.37     52.47 o
   6  12  17     3658.89     3647.37    107.67 o
   7  12  17      480.07      444.87     67.53 o
   8  12  17     1778.95     1773.85     90.22 o
   1  13  17      365.62      439.23     55.42 o
   2  13  17     2802.95     2555.24    102.06 o
   3  13  17      367.75      331.10     52.38 o
   4  13  17     7464.96     7217.58    184.03 o
   5  13  17     1905.85     1901.98     76.47 o
   6  13  17     1293.13     1109.01     72.28 o
   7  13  17      698.43      944.51     84.67 o
   0  14  17    12292.61    12137.34    376.97 o
   1  14  17      292.19      356.78     60.52 o
   2  14  17     8054.62     7681.36    193.13 o
   3  14  17     3941.85     3944.71    171.68 o
   4  14  17     4161.24     3466.47    133.51 o
   5  14  17      362.53      300.14     58.63 o
   6  14  17     7199.15     6774.12    201.70 o
   1  15  17       33.45       84.90     54.27 o
   2  15  17      335.03      413.88     64.47 o
   3  15  17       60.61       87.44     53.15 o
   4  15  17      177.61      213.37     60.06 o
   5  15  17      104.02       53.44     55.52 o
   0  16  17    17654.19    17296.63    676.86 o
   1  16  17       24.84       37.54     64.87 o
   2  16  17     8117.36     8127.90    217.00 o
   3  16  17     5137.82     5539.53    203.39 o
   0   0  18       11.74       29.77     47.26 o
   1   0  18     1298.15     1344.62    145.71 o
   2   0  18     9781.18    11209.98    330.45 o
   3   0  18    51589.09    52397.16   1374.25 o
   4   0  18     1751.64     1493.38     61.96 o
   5   0  18      437.67      578.87     45.19 o
   6   0  18     1619.28     1797.48    101.89 o
   7   0  18    14968.19    14682.77    448.24 o
   8   0  18      585.75      618.95     64.17 o
   9   0  18    22848.80    21640.50    757.41 o
  10   0  18      206.68      196.37     67.96 o
  11   0  18     2568.27     2874.35    262.53 o
   1   1  18    10437.24     9637.11    202.86 o
   2   1  18     7086.28     6887.46    148.88 o
   3   1  18       22.16      114.07     25.97 o
   4   1  18       67.51        1.61     22.00 o
   5   1  18      633.17      737.57     33.03 o
   6   1  18      170.18      222.55     26.36 o
   7   1  18     1517.52     1758.43     71.56 o
   8   1  18     2310.11     2179.52     85.09 o
   9   1  18      119.27      166.09     39.40 o
  10   1  18      888.46      844.60     61.33 o
  11   1  18      508.35      604.73     88.16 o
   0   2  18    13732.51    13143.72    437.95 o
   1   2  18      888.22      725.40     29.94 o
   2   2  18      284.19      390.75     27.29 o
   3   2  18    33046.39    31275.62    614.58 o
   4   2  18       80.58      103.01     18.62 o
   5   2  18     2192.24     1860.31     59.76 o
   6   2  18     4909.36     4971.39    105.16 o
   7   2  18     3018.61     3004.68     86.37 o
   8   2  18      260.74      261.45     49.34 o
   9   2  18     9864.63     9707.69    247.34 o
  10   2  18       63.50      104.36     50.80 o
  11   2  18     1618.50     1820.40    114.63 o
   1   3  18    17404.66    18488.79    347.86 o
   2   3  18     4749.48     5417.11    113.91 o
   3   3  18      492.35      353.94     29.48 o
   4   3  18     5269.50     6045.71    124.09 o
   5   3  18    10028.27     9241.45    180.32 o
   6   3  18      123.47      115.88     28.33 o
   7   3  18    12113.66    11952.64    242.91 o
   8   3  18      861.78      996.37     59.74 o
   9   3  18     1618.12     1728.04     78.30 o
  10   3  18     4454.21     4451.66    140.64 o
  11   3  18     1520.81     1401.74     95.07 o
   0   4  18     1067.35     1036.00     61.58 o
   1   4  18        0.52        3.81     18.44 o
   2   4  18     1114.65      914.77     40.84 o
   3   4  18     3308.14     3407.88     82.63 o
   4   4  18      127.09      115.74     27.33 o
   5   4  18       30.46       56.15     22.63 o
   6   4  18      179.63      254.28     28.52 o
   7   4  18      597.00      514.03     44.43 o
   8   4  18      459.76      471.78     42.54 o
   9   4  18      126.01      196.29     47.41 o
  10   4  18     4193.32     3899.28    108.32 o
  11   4  18      238.41      264.69     64.80 o
   1   5  18    57833.91    57059.51   1035.46 o
   2   5  18     6466.42     6510.30    129.63 o
   3   5  18     3510.46     3348.53     87.44 o
   4   5  18     6240.55     6202.90    132.50 o
   5   5  18     7091.99     7839.53    154.12 o
   6   5  18     2771.12     2699.11     72.05 o
   7   5  18    20591.85    20004.26    368.35 o
   8   5  18     5795.71     5424.05    148.16 o
   9   5  18      972.22     1033.97     59.52 o
  10   5  18     3681.34     3539.05    106.27 o
  11   5  18     1593.20     1378.02    132.51 o
   0   6  18     8801.96    10063.75    301.49 o
   1   6  18       45.49       24.21     18.42 o
   2   6  18      518.69      620.21     39.63 o
   3   6  18     2608.88     2748.76     90.73 o
   4   6  18     2036.49     1940.25     54.67 o
   5   6  18      288.07      320.78     36.09 o
   6   6  18     6245.92     6644.58    146.82 o
   7   6  18       77.88       59.04     34.86 o
   8   6  18      360.50      219.13     49.15 o
   9   6  18     2250.40     2213.49     84.06 o
  10   6  18       40.03      103.14     51.27 o
   1   7  18    15667.36    15051.93    304.04 o
   2   7  18     9764.15    10005.65    203.05 o
   3   7  18       31.27       74.75     23.71 o
   4   7  18    10965.20    11179.02    225.08 o
   5   7  18    12503.20    12712.14    242.20 o
   6   7  18      171.41      191.00     35.82 o
   7   7  18     7640.28     7239.84    153.32 o
   8   7  18     1728.23     2061.18     93.99 o
   9   7  18     2180.93     2231.35     84.11 o
  10   7  18     5286.64     5637.61    170.64 o
   0   8  18    11686.28    11416.30    315.57 o
   1   8  18      100.35       99.28     29.68 o
   2   8  18      315.29      314.85     21.63 o
   3   8  18    39195.93    40062.05    856.74 o
   4   8  18     2038.68     2069.15     58.76 o
   5   8  18     2227.71     2412.85     69.63 o
   6   8  18    12456.15    12135.92    252.33 o
   7   8  18      472.63      599.12     55.52 o
   8   8  18     1358.81     1663.24     64.87 o
   9   8  18     8599.56     9424.45    243.91 o
  10   8  18      356.40      290.29     72.96 o
   1   9  18    10950.09    11697.71    266.60 o
   2   9  18     9732.81     9723.98    196.02 o
   3   9  18        9.21      -37.07     32.82 o
   4   9  18     2636.31     2847.48     76.76 o
   5   9  18      463.05      583.05     45.77 o
   6   9  18      682.41      555.85     48.72 o
   7   9  18     1679.14     1629.14     65.16 o
   8   9  18     2800.37     2427.34     85.58 o
   9   9  18      611.65      482.05     62.71 o
   0  10  18     2809.13     2770.58    115.03 o
   1  10  18      246.46      189.45     39.73 o
   2  10  18     1757.70     1819.60     88.49 o
   3  10  18    35725.88    36273.40    764.38 o
   4  10  18       46.75       21.49     32.57 o
   5  10  18     2699.44     3094.68    111.01 o
   6  10  18     9725.29     9354.72    188.04 o
   7  10  18      352.67      267.69     49.66 o
   8  10  18     1158.74     1066.86     76.79 o
   9  10  18    19280.16    19129.70    456.42 o
   1  11  18      332.90      346.68     49.25 o
   2  11  18      217.54      248.36     52.38 o
   3  11  18      747.94      992.65     80.90 o
   4  11  18        4.38       35.77     48.87 o
   5  11  18      114.99       67.33     42.27 o
   6  11  18      306.31      359.30     52.76 o
   7  11  18      314.06      439.16     50.41 o
   8  11  18      513.77      699.49     73.70 o
   0  12  18    15744.50    15026.18    480.08 o
   1  12  18      909.51      902.84     59.12 o
   2  12  18     1499.79     1651.02     80.27 o
   3  12  18    12555.56    13654.43    320.14 o
   4  12  18      349.11      470.12     55.07 o
   5  12  18     5098.88     5092.61    146.91 o
   6  12  18     8901.01     8257.23    202.00 o
   7  12  18      896.26     1079.90     83.10 o
   8  12  18      561.34      445.59     79.25 o
   1  13  18     3111.91     2930.41    113.62 o
   2  13  18       37.22      142.87     47.60 o
   3  13  18      330.30      390.70     57.85 o
   4  13  18      244.86      297.93     52.51 o
   5  13  18     1566.53     1952.60     85.57 o
   6  13  18       10.41       23.38     60.93 o
   7  13  18     4374.47     4738.47    204.85 o
   0  14  18       96.34      276.53     85.05 o
   1  14  18      700.29      539.75     59.52 o
   2  14  18      610.63      619.75     94.05 o
   3  14  18     4278.91     4173.95    134.46 o
   4  14  18        9.74        0.25     52.83 o
   5  14  18      565.93      774.13     68.62 o
   6  14  18      240.14      441.21     77.48 o
   1  15  18     7018.55     6837.19    253.45 o
   2  15  18      561.02      412.83     64.42 o
   3  15  18      759.62      547.26     71.51 o
   4  15  18     1892.51     1194.36     86.26 o
   0  16  18      721.56      750.39    130.30 o
   1  16  18      118.59      204.67     77.58 o
   2  16  18       32.27      117.08     64.48 o
   3  16  18        5.46      -29.93     61.42 o
   1   1  19    34791.06    35932.54    742.86 o
   2   1  19      124.03       88.30     25.08 o
   3   1  19        1.81      -25.92     24.24 o
   4   1  19     3082.79     2790.57     67.50 o
   5   1  19    14942.43    15182.74    286.52 o
   6   1  19     5101.55     5351.02    114.47 o
   7   1  19    25769.61    25694.55    547.41 o
   8   1  19      332.20      239.49     52.62 o
   9   1  19      597.60      765.13     56.52 o
  10   1  19       69.01       83.15     52.83 o
  11   1  19     1062.82     1164.37    122.95 o
   0   2  19     2480.38     3099.88    100.08 o
   1   2  19     1707.90     1935.84     50.96 o
   2   2  19      935.17      691.96     35.71 o
   3   2  19     7553.36     7394.06    151.16 o
   4   2  19     1543.81     1471.26     49.08 o
   5   2  19     5352.96     5760.55    142.15 o
   6   2  19     4899.87     4910.65    102.01 o
   7   2  19      172.34      218.10     40.01 o
   8   2  19     2216.08     2039.91     68.76 o
   9   2  19     5942.06     6243.32    175.13 o
  10   2  19     1002.20     1088.19     78.74 o
  11   2  19     2385.48     2245.18    160.04 o
   1   3  19     3882.17     3699.53     76.71 o
   2   3  19     3182.11     3493.24     78.92 o
   3   3  19      880.48     1136.68     39.66 o
   4   3  19       31.40       13.51     24.59 o
   5   3  19     2530.42     2114.58     63.44 o
   6   3  19      918.72      876.82     44.79 o
   7   3  19    11208.44    11257.92    226.74 o
   8   3  19        2.21       93.86     39.37 o
   9   3  19     3306.48     3354.77    136.87 o
  10   3  19      151.98      185.79     70.99 o
  11   3  19     1881.76     1521.34    105.46 o
   0   4  19     1227.06     1606.29     58.22 o
   1   4  19     7383.14     7589.05    144.36 o
   2   4  19     9579.08    10099.60    180.36 o
   3   4  19    44186.66    45993.57    877.09 o
   4   4  19     5069.92     4961.18    100.86 o
   5   4  19     4983.61     5342.61    114.33 o
   6   4  19       43.91       18.04     29.80 o
   7   4  19      257.46      200.52     36.79 o
   8   4  19     2813.06     2942.73    102.08 o
   9   4  19    16940.24    17472.64    384.11 o
  10   4  19     4297.13     4174.06    124.85 o
  11   4  19     8345.80     8678.67    282.73 o
   1   5  19       11.92       22.24     21.69 o
   2   5  19     4748.38     4042.19     83.16 o
   3   5  19      354.94      341.15     31.87 o
   4   5  19        3.92       29.85     23.52 o
   5   5  19      670.51      830.07     45.15 o
   6   5  19        2.76       52.73     27.45 o
   7   5  19       83.47       78.29     33.56 o
   8   5  19      718.39      683.80     53.51 o
   9   5  19      723.34      708.14     53.85 o
  10   5  19      503.87      549.81     62.65 o
   0   6  19     2124.14     1663.17     84.54 o
   1   6  19     7169.02     6929.13    147.02 o
   2   6  19    13924.92    13096.82    274.29 o
   3   6  19    26494.24    26116.96    550.87 o
   4   6  19    10589.45    10733.32    232.54 o
   5   6  19     5247.22     5162.32    116.06 o
   6   6  19      147.41      157.08     32.23 o
   7   6  19       69.68       57.79     50.85 o
   8   6  19     3615.31     3444.78    106.26 o
   9   6  19    13837.71    14610.33    326.48 o
  10   6  19     2908.88     2448.91    117.15 o
   1   7  19     4366.88     4287.23     98.57 o
   2   7  19     1780.26     2023.97     55.37 o
   3   7  19       10.89       38.84     36.93 o
   4   7  19        0.94       38.23     28.23 o
   5   7  19     1437.64     1881.47     68.35 o
   6   7  19     1041.19     1225.18     57.60 o
   7   7  19    10941.10    10569.24    235.67 o
   8   7  19     1300.43     1210.54     60.89 o
   9   7  19     1349.13     1286.76     65.00 o
  10   7  19      357.40      324.88     72.78 o
   0   8  19      100.96      114.12     61.66 o
   1   8  19     1721.29     1830.08     60.62 o
   2   8  19     3762.29     3837.15     96.97 o
   3   8  19    11358.25    11522.65    238.08 o
   4   8  19     1274.76     1140.51     44.64 o
   5   8  19     5878.42     6375.58    148.31 o
   6   8  19      671.02      677.60     47.15 o
   7   8  19       18.12        2.13     36.69 o
   8   8  19     2840.74     2866.79     93.25 o
   9   8  19     7082.43     6621.77    169.57 o
  10   8  19     1735.96     1736.14     95.12 o
   1   9  19    14663.01    15250.91    346.47 o
   2   9  19     2093.90     2012.91     82.99 o
   3   9  19      262.14      206.38     39.54 o
   4   9  19     2206.20     2386.27     87.18 o
   5   9  19     5989.35     5913.48    137.12 o
   6   9  19        7.57       36.29     36.61 o
   7   9  19    16463.33    16349.44    335.16 o
   8   9  19     1667.56     1601.86     75.35 o
   9   9  19      511.05      413.14    183.25 o
   0  10  19      153.77      318.95     90.58 o
   1  10  19        4.24      -21.95     33.53 o
   2  10  19      722.59      715.10     63.38 o
   3  10  19      379.32      433.28     48.61 o
   4  10  19     1131.97     1272.73     61.05 o
   5  10  19       38.30       78.28     44.61 o
   6  10  19     2366.82     2548.22    115.37 o
   7  10  19       15.97       17.03     54.76 o
   8  10  19     1043.59     1100.94     74.25 o
   9  10  19      199.08      265.66     65.79 o
   1  11  19    17173.83    17497.65    369.07 o
   2  11  19     1950.15     2266.94     93.30 o
   3  11  19       53.75       48.89     42.11 o
   4  11  19     1738.32     1619.16     75.60 o
   5  11  19    11998.40    11872.17    287.64 o
   6  11  19       46.42      118.44     52.79 o
   7  11  19    10339.55    10020.97    250.24 o
   8  11  19      970.45     1245.16     95.68 o
   0  12  19     1266.51     1085.54    102.40 o
   1  12  19      408.64      352.20     51.35 o
   2  12  19       17.38      101.21     59.09 o
   3  12  19     3597.75     3522.91    110.30 o
   4  12  19       93.27       56.75     48.16 o
   5  12  19     1218.81     1218.58     76.14 o
   6  12  19      253.44      220.00     53.43 o
   7  12  19      217.04      181.09     77.58 o
   1  13  19     5228.44     5065.83    141.71 o
   2  13  19      907.60     1021.13     75.10 o
   3  13  19      237.25      225.90     53.99 o
   4  13  19     1610.91     1531.56     78.62 o
   5  13  19     4370.76     4205.52    123.29 o
   6  13  19      110.78      106.73     68.29 o
   0  14  19     3360.98     3460.55    206.09 o
   1  14  19     1640.09     1720.80    109.16 o
   2  14  19        9.54       77.72     52.82 o
   3  14  19    11009.55    11574.11    304.35 o
   4  14  19      119.14      184.66     75.09 o
   5  14  19     2437.93     2461.78     95.29 o
   1  15  19      114.53      270.69     67.11 o
   2  15  19       45.36       52.50     66.90 o
   3  15  19      101.84      174.35     60.72 o
   4  15  19       40.24      136.38     56.40 o
   0  16  19      399.00      508.14    109.22 o
   1  16  19     3549.23     3481.79    165.86 o
   2  16  19     1063.29      972.27     92.28 o
   0   0  20    25986.75    24396.05    917.62 o
   1   0  20     6244.91     5394.60    193.57 o
   2   0  20    44442.80    45839.09   1361.13 o
   3   0  20    22255.19    20498.53    662.31 o
   4   0  20    12423.77    13171.36    387.76 o
   5   0  20    25001.62    24630.37    671.62 o
   6   0  20     8220.24     7934.48    222.86 o
   7   0  20     6970.30     6931.19    223.70 o
   8   0  20    16566.81    16346.02    795.31 o
   9   0  20     5913.30     5461.42    222.33 o
  10   0  20      172.12      346.46     91.92 o
  11   0  20     4331.64     3890.71    393.39 o
   1   1  20        8.92      207.95     39.48 o
   2   1  20     9389.43     9738.59    197.29 o
   3   1  20      514.02      791.34     37.71 o
   4   1  20      155.67      163.78     25.99 o
   5   1  20      110.43       71.40     23.00 o
   6   1  20        5.89       22.15     28.37 o
   7   1  20      547.13      372.94     39.33 o
   8   1  20     1960.13     1499.67     75.87 o
   9   1  20      752.51      934.52     59.09 o
  10   1  20      491.43      387.19     53.79 o
  11   1  20       36.55       66.26     98.97 o
   0   2  20    22294.23    22602.58    669.60 o
   1   2  20     2716.18     2720.04     72.72 o
   2   2  20    14737.38    14987.53    329.69 o
   3   2  20     4570.85     5411.83    128.37 o
   4   2  20    20175.81    18864.57    372.28 o
   5   2  20    10759.76    11495.05    232.28 o
   6   2  20    11518.68    10856.21    217.76 o
   7   2  20     4078.66     4099.68    104.19 o
   8   2  20    14027.80    13817.03    306.30 o
   9   2  20      748.40      870.83     63.73 o
  10   2  20     2361.64     1891.30     84.81 o
  11   2  20     1992.99     2097.02    124.10 o
   1   3  20    12313.81    11460.92    240.50 o
   2   3  20    13544.08    13774.35    274.23 o
   3   3  20     3486.48     3149.73     72.85 o
   4   3  20    16341.01    16252.37    328.10 o
   5   3  20     2650.64     2933.80     81.83 o
   6   3  20       97.49      121.64     31.29 o
   7   3  20     2201.91     2317.02     70.95 o
   8   3  20      669.20      896.95     75.94 o
   9   3  20      235.54       89.90     45.91 o
  10   3  20     6270.71     6223.00    212.18 o
  11   3  20      341.27      250.13     79.80 o
   0   4  20     6120.63     6477.35    192.71 o
   1   4  20     6541.37     6542.05    138.77 o
   2   4  20    14987.28    14904.27    289.40 o
   3   4  20      972.64      793.63     34.87 o
   4   4  20     6905.91     7466.44    153.58 o
   5   4  20     5587.01     4916.53    107.02 o
   6   4  20     2500.25     2576.13     84.63 o
   7   4  20     3017.79     2798.64     90.58 o
   8   4  20     1967.52     1702.92     69.46 o
   9   4  20      180.73      228.94     46.89 o
  10   4  20      401.39      380.57     60.82 o
   1   5  20     3146.20     3391.92     80.28 o
   2   5  20     7034.77     6906.52    136.20 o
   3   5  20     2068.19     2317.02     80.37 o
   4   5  20    13061.16    13186.47    246.84 o
   5   5  20     7444.14     7827.90    161.47 o
   6   5  20     2949.54     3307.05     81.05 o
   7   5  20     6546.45     6436.30    143.29 o
   8   5  20     4739.15     4115.10    108.88 o
   9   5  20     1060.92     1097.63     65.28 o
  10   5  20     7365.51     6849.33    177.75 o
   0   6  20     1563.14     1364.73     67.18 o
   1   6  20       59.27       27.71     28.45 o
   2   6  20     3362.73     3289.21     89.82 o
   3   6  20      193.15      188.60     34.45 o
   4   6  20      681.62      717.43     44.39 o
   5   6  20        5.05      -11.45     30.11 o
   6   6  20      358.67      333.05     34.99 o
   7   6  20      175.20      248.53     46.91 o
   8   6  20      276.57      325.56     54.03 o
   9   6  20       29.10       51.24     50.78 o
  10   6  20      161.91       84.66     51.33 o
   1   7  20     3877.12     3792.95     93.98 o
   2   7  20     2359.10     2588.89     70.98 o
   3   7  20      996.85      780.06     49.11 o
   4   7  20    13411.26    13860.85    277.70 o
   5   7  20      319.92      315.73     37.52 o
   6   7  20     3109.54     3180.44     93.97 o
   7   7  20     3237.67     3191.09    107.80 o
   8   7  20      429.31      518.49     48.82 o
   9   7  20      397.89      417.56     56.56 o
  10   7  20     2998.83     2913.03    139.08 o
   0   8  20       19.00       87.21     32.33 o
   1   8  20      622.89      608.49     51.89 o
   2   8  20     2069.04     1894.97     70.89 o
   3   8  20     4643.18     4391.83    115.50 o
   4   8  20     2691.14     2875.05     73.39 o
   5   8  20      729.75      826.42     53.26 o
   6   8  20     3258.61     3196.64    113.51 o
   7   8  20      290.83      292.14     45.84 o
   8   8  20     5640.90     5689.66    150.53 o
   9   8  20      143.40      222.78     72.52 o
   1   9  20       93.08      120.37     33.65 o
   2   9  20      705.41      666.17     61.35 o
   3   9  20       78.14       64.58     43.05 o
   4   9  20       34.25       40.93     29.55 o
   5   9  20      299.60      275.90     45.18 o
   6   9  20       70.01      157.56     40.00 o
   7   9  20       62.23       58.05     41.60 o
   8   9  20      398.65      408.23     53.48 o
   9   9  20      326.50      297.47     67.62 o
   0  10  20    12074.89    13313.56    394.61 o
   1  10  20     2804.08     2745.12     81.48 o
   2  10  20     8894.66     9312.30    216.46 o
   3  10  20     4458.96     4345.75    128.36 o
   4  10  20      733.60      787.27     60.08 o
   5  10  20    10221.27    10396.75    248.96 o
   6  10  20     1474.84     1472.75     69.44 o
   7  10  20      612.09      580.89     58.95 o
   8  10  20     7293.70     6762.70    177.48 o
   1  11  20        9.80       58.11     44.99 o
   2  11  20     1964.93     2056.73    119.45 o
   3  11  20       42.20       71.78     55.32 o
   4  11  20     3626.91     3452.88    127.19 o
   5  11  20     1582.35     1472.35     81.97 o
   6  11  20      805.05      685.52     62.85 o
   7  11  20       51.55      174.33     59.43 o
   8  11  20     3725.65     3466.52    139.14 o
   0  12  20     8845.33     7968.48    263.82 o
   1  12  20      953.90      967.61     61.58 o
   2  12  20     4683.03     4872.67    150.78 o
   3  12  20       59.45      153.08     51.55 o
   4  12  20     6269.92     5871.69    157.05 o
   5  12  20     5092.98     5078.07    148.95 o
   6  12  20     4725.44     4441.43    208.86 o
   7  12  20     1613.05     1767.34     94.87 o
   1  13  20     9046.48     8681.01    246.17 o
   2  13  20     6411.95     6865.10    179.97 o
   3  13  20      157.11      126.34     50.20 o
   4  13  20     5687.76     5903.41    153.86 o
   5  13  20     1621.82     1550.02     85.66 o
   6  13  20      365.34      395.62     63.90 o
   0  14  20     2070.04     2033.53    144.49 o
   1  14  20      812.49      882.25    100.07 o
   2  14  20     1348.49     1527.59    100.57 o
   3  14  20      714.41      615.84     72.41 o
   4  14  20        0.57       36.07     59.59 o
   5  14  20     1229.94     1106.60     72.99 o
   1  15  20     4827.09     5033.83    157.56 o
   2  15  20     9509.43     9363.33    269.87 o
   3  15  20      417.54      604.83     88.38 o
   0  16  20       32.01       86.84    105.22 o
   1   1  21     4732.29     4158.67    120.00 o
   2   1  21    21708.36    21725.39    454.79 o
   3   1  21      683.25      526.09     40.82 o
   4   1  21    10327.13    10430.74    227.66 o
   5   1  21     6882.11     6694.24    149.07 o
   6   1  21     2038.42     2379.82     85.68 o
   7   1  21     1683.85     1762.06     60.16 o
   8   1  21     3015.90     2676.93     88.29 o
   9   1  21       43.26       65.17     43.87 o
  10   1  21     6734.07     6414.83    195.37 o
  11   1  21      352.51      378.04     80.83 o
   0   2  21    13718.82    14154.83    381.14 o
   1   2  21     2299.79     2546.77     69.72 o
   2   2  21    12159.81    12336.46    279.02 o
   3   2  21      873.88      832.39     37.59 o
   4   2  21     2105.86     1996.39     71.26 o
   5   2  21       98.27       83.00     23.59 o
   6   2  21    16873.82    17132.13    334.22 o
   7   2  21     1862.86     1959.54     66.80 o
   8   2  21     1643.90     1659.17     75.99 o
   9   2  21      364.96      266.67     49.19 o
  10   2  21      166.22      132.69     63.45 o
  11   2  21     1290.59     1512.92    116.33 o
   1   3  21     1952.38     2026.15     67.07 o
   2   3  21     9072.41     9567.43    204.26 o
   3   3  21      946.03     1277.98     45.21 o
   4   3  21     7503.93     7498.06    167.00 o
   5   3  21      368.21      329.15     37.81 o
   6   3  21     2912.19     2803.99     83.44 o
   7   3  21      602.55      606.64     41.79 o
   8   3  21      949.77      757.73     52.96 o
   9   3  21      473.96      322.13     50.91 o
  10   3  21     1801.23     1595.82     93.22 o
   0   4  21    50588.00    51569.86   1377.93 o
   1   4  21      797.20      821.67     40.45 o
   2   4  21     6302.43     6550.03    151.19 o
   3   4  21     4006.72     3876.02    107.41 o
   4   4  21     1684.11     1630.40     52.61 o
   5   4  21      215.32      217.67     32.57 o
   6   4  21    26317.76    26983.14    494.69 o
   7   4  21      338.60      275.84     34.95 o
   8   4  21     7612.80     7372.54    163.46 o
   9   4  21     1448.10     1475.70     75.87 o
  10   4  21        0.74       52.46     63.49 o
   1   5  21     1960.18     1643.94     65.96 o
   2   5  21       79.97       92.97     19.02 o
   3   5  21       48.70      159.17     38.19 o
   4   5  21       38.68       48.76     26.47 o
   5   5  21     2074.68     2166.54     77.99 o
   6   5  21      633.76      558.13     40.47 o
   7   5  21     1340.31     1547.13     75.91 o
   8   5  21        0.75       22.94     42.45 o
   9   5  21        0.99       12.10     48.13 o
  10   5  21      160.99      236.59     77.92 o
   0   6  21    54960.41    56737.88   1670.96 o
   1   6  21     5822.51     5210.97    127.90 o
   2   6  21     1513.79     1498.07     63.09 o
   3   6  21     2464.44     2523.75     83.37 o
   4   6  21     8932.95     9349.82    198.51 o
   5   6  21        4.07       58.69     35.01 o
   6   6  21    19121.92    19444.42    382.42 o
   7   6  21     1598.51     1796.30     74.40 o
   8   6  21     9254.13     9205.15    229.63 o
   9   6  21      118.55      209.80     51.46 o
  10   6  21      174.81      214.38     50.94 o
   1   7  21      588.75      804.55     50.06 o
   2   7  21     7142.40     6419.16    146.23 o
   3   7  21      498.03      449.43     35.11 o
   4   7  21    10139.98    10439.14    219.55 o
   5   7  21      362.30      224.06     39.71 o
   6   7  21     2920.60     2902.33     89.06 o
   7   7  21       73.46      130.62     47.59 o
   8   7  21     2630.88     2644.89    102.22 o
   9   7  21        0.43       61.65     49.52 o
   0   8  21    28458.87    28173.58    954.51 o
   1   8  21    11638.80    11761.76    269.88 o
   2   8  21     3259.05     3516.98    134.21 o
   3   8  21     1030.89      834.20     53.21 o
   4   8  21       34.54       40.16     34.68 o
   5   8  21      268.78      300.08     39.68 o
   6   8  21    11638.64    11540.01    233.80 o
   7   8  21     1413.10     1574.99     68.32 o
   8   8  21     5432.08     5493.65    144.41 o
   9   8  21      253.76      320.17     58.26 o
   1   9  21      589.13      754.98     48.34 o
   2   9  21    11618.36    12353.09    304.94 o
   3   9  21      846.11     1009.81     71.55 o
   4   9  21    13523.74    14475.19    319.57 o
   5   9  21       52.40      110.96     39.88 o
   6   9  21     1412.53     1525.97     63.70 o
   7   9  21      111.74      145.59     48.20 o
   8   9  21     4056.79     3748.52    140.49 o
   9   9  21      143.66      207.56     54.69 o
   0  10  21      372.63      490.91     68.74 o
   1  10  21     1430.13     1331.27     91.08 o
   2  10  21     1618.54     1561.92     82.55 o
   3  10  21      216.01      311.48     53.26 o
   4  10  21      702.35      777.18     58.39 o
   5  10  21       93.49       32.34     52.25 o
   6  10  21      327.90      452.29     56.30 o
   7  10  21      636.71      701.00     69.79 o
   8  10  21      256.77      246.19     68.99 o
   1  11  21      545.20      575.65     73.84 o
   2  11  21    16685.69    16568.93    378.70 o
   3  11  21      131.32      118.07     51.27 o
   4  11  21    15206.15    14724.75    343.06 o
   5  11  21        2.15       -6.84     55.70 o
   6  11  21      328.09      339.57     56.00 o
   7  11  21      251.08      189.10     63.69 o
   0  12  21     1194.37     1540.86    191.27 o
   1  12  21       20.86      -59.54     52.24 o
   2  12  21     1338.81     1239.94     85.43 o
   3  12  21     2084.39     2042.71    114.64 o
   4  12  21      107.81      125.12     53.60 o
   5  12  21        0.61       64.52     61.21 o
   6  12  21     1270.81     1241.40    125.27 o
   7  12  21      383.42      361.76     73.48 o
   1  13  21      246.98      362.03     63.14 o
   2  13  21     5374.55     5634.04    157.39 o
   3  13  21       92.88      154.66     58.64 o
   4  13  21     9224.32     9252.07    234.36 o
   5  13  21        0.41       51.51     55.12 o
   6  13  21       50.61      130.21     60.58 o
   0  14  21     4244.55     4099.76    187.78 o
   1  14  21        0.97      -40.58     62.89 o
   2  14  21     4499.28     4241.55    136.82 o
   3  14  21     5244.72     5379.44    155.41 o
   4  14  21        5.03      -87.76     58.50 o
   5  14  21      848.25      806.02     67.26 o
   1  15  21     1106.42      697.95     93.46 o
   2  15  21      311.32      416.94     78.45 o
   3  15  21      115.79      156.81     64.36 o
   0   0  22    18226.71    17540.12    671.66 o
   1   0  22     4387.39     4710.05    199.12 o
   2   0  22     1009.16     1341.01     69.68 o
   3   0  22     8629.41     7696.52    233.13 o
   4   0  22     2415.74     2464.55    123.06 o
   5   0  22     5610.56     5790.47    168.93 o
   6   0  22    17149.18    17002.32    466.89 o
   7   0  22      282.99      380.66     58.99 o
   8   0  22      601.85      825.12     79.70 o
   9   0  22     3986.18     3570.32    217.93 o
  10   0  22      180.36      406.18     81.32 o
   1   1  22      784.98     1032.51     45.25 o
   2   1  22     2246.59     2280.94     74.40 o
   3   1  22      376.18      327.81     34.21 o
   4   1  22     1323.22     1150.12     56.27 o
   5   1  22      328.57      318.13     33.38 o
   6   1  22      447.89      572.97     42.45 o
   7   1  22      648.16      677.24     56.23 o
   8   1  22      173.11      249.36     44.85 o
   9   1  22       73.11      110.24     47.10 o
  10   1  22     2009.15     1924.22    115.39 o
   0   2  22    10507.27    11076.31    328.39 o
   1   2  22      383.00      542.66     31.01 o
   2   2  22     1022.54      956.76     53.17 o
   3   2  22     1732.22     1898.65     57.09 o
   4   2  22      876.62      906.93     45.33 o
   5   2  22     1642.26     1547.01     61.12 o
   6   2  22    17826.37    17580.21    340.21 o
   7   2  22      544.80      454.59     46.27 o
   8   2  22      484.44      452.24     48.09 o
   9   2  22      895.69     1025.87     70.44 o
  10   2  22      242.74      177.87     60.96 o
   1   3  22    15593.12    15945.05    317.57 o
   2   3  22     8611.46     8866.34    183.46 o
   3   3  22       24.49       33.35     29.80 o
   4   3  22     2948.06     3572.83     85.03 o
   5   3  22    13011.15    12623.39    255.82 o
   6   3  22        5.30       -4.07     30.75 o
   7   3  22    16298.19    16129.27    308.28 o
   8   3  22     1901.01     1679.16     72.15 o
   9   3  22      323.51      340.91     68.27 o
  10   3  22     4847.64     4552.53    157.28 o
   0   4  22      371.58      379.00     38.81 o
   1   4  22     2316.83     2186.64     61.96 o
   2   4  22     1801.14     1549.44     48.47 o
   3   4  22       84.04       44.15     31.41 o
   4   4  22       14.43       -0.90     24.62 o
   5   4  22     1063.88      973.77     43.90 o
   6   4  22     6455.37     6431.62    138.75 o
   7   4  22      164.38      120.05     31.56 o
   8   4  22      412.76      501.86     58.29 o
   9   4  22       80.44       59.91     53.13 o
  10   4  22       10.87       41.92    197.08 o
   1   5  22    17988.34    18302.35    420.70 o
   2   5  22     6492.43     6382.60    145.42 o
   3   5  22      433.50      469.49     36.64 o
   4   5  22    12196.79    12109.83    243.36 o
   5   5  22     8262.59     8784.54    188.69 o
   6   5  22     1805.45     2122.96     79.51 o
   7   5  22    17498.70    17857.56    387.89 o
   8   5  22     1711.23     1860.84     90.34 o
   9   5  22      904.15      785.98     66.06 o
  10   5  22     5230.05     5057.71    166.91 o
   0   6  22      230.45      228.79     43.26 o
   1   6  22      217.05      120.71     48.00 o
   2   6  22       89.36       70.40     31.32 o
   3   6  22     7355.72     7222.04    156.21 o
   4   6  22      617.39      637.93     45.01 o
   5   6  22       82.10        2.05     42.88 o
   6   6  22     1064.96     1079.29     60.77 o
   7   6  22      718.15      687.02     57.12 o
   8   6  22        4.17       35.20     47.07 o
   9   6  22     2153.05     1982.91     89.26 o
  10   6  22       57.91      -13.69     55.62 o
   1   7  22    13329.49    12876.68    280.06 o
   2   7  22     2181.40     2058.06     80.13 o
   3   7  22      256.62      336.62     35.99 o
   4   7  22     4608.02     4603.34    110.73 o
   5   7  22     7879.45     8541.51    184.73 o
   6   7  22      123.66      212.22     43.19 o
   7   7  22    24110.96    23267.18    499.76 o
   8   7  22     2388.16     2318.65     96.56 o
   9   7  22      320.28      361.65     61.08 o
   0   8  22     6408.80     6511.54    387.53 o
   1   8  22     2519.42     2689.59     97.23 o
   2   8  22      272.04      164.80     49.99 o
   3   8  22    17385.81    18572.46    441.15 o
   4   8  22       40.99        4.87     33.68 o
   5   8  22     1108.71     1172.98     62.54 o
   6   8  22     8106.18     7430.05    179.72 o
   7   8  22      305.59      413.71     48.76 o
   8   8  22      470.24      435.41     56.88 o
   9   8  22     4329.57     4365.71    123.20 o
   1   9  22     5435.67     6182.10    170.05 o
   2   9  22      741.72      778.22     64.99 o
   3   9  22      374.72      485.12     53.95 o
   4   9  22      555.86      582.97     52.61 o
   5   9  22     1455.70     1798.06     83.11 o
   6   9  22      150.91       93.22     46.66 o
   7   9  22     3844.75     3912.13    179.88 o
   8   9  22      191.29      122.05     68.25 o
   0  10  22    14790.22    14859.29    457.59 o
   1  10  22     4091.53     3849.66    160.50 o
   2  10  22        6.41       45.98     52.89 o
   3  10  22    20011.01    18990.54    488.39 o
   4  10  22       79.19       32.74     46.19 o
   5  10  22     1357.18     1294.96    106.13 o
   6  10  22    10623.10    10634.66    249.15 o
   7  10  22       85.55       49.97     51.61 o
   8  10  22      825.61      865.40     71.69 o
   1  11  22       10.40       -2.77     43.81 o
   2  11  22      279.42      298.51     55.46 o
   3  11  22        2.14      -56.05     49.20 o
   4  11  22      768.56      712.15     64.23 o
   5  11  22      875.67     1007.75     71.87 o
   6  11  22       76.23      140.34     54.21 o
   7  11  22      405.64      647.44     75.66 o
   0  12  22    15815.22    16925.54    611.58 o
   1  12  22     1473.73     1731.55     97.43 o
   2  12  22      190.43      203.97     52.42 o
   3  12  22    11830.41    11897.93    306.47 o
   4  12  22      742.32      689.33     65.14 o
   5  12  22     1276.56     1486.39     80.49 o
   6  12  22     5122.97     4826.61    194.61 o
   1  13  22      688.77      619.96     69.54 o
   2  13  22     2397.67     2544.53    107.82 o
   3  13  22      130.08       61.73     58.76 o
   4  13  22     1902.69     1879.20     93.94 o
   5  13  22      689.66      543.57     63.04 o
   0  14  22      136.01      141.41     82.20 o
   1  14  22     1883.40     1741.93     95.57 o
   2  14  22        6.01       93.75     66.31 o
   3  14  22     3505.39     3267.09    121.87 o
   4  14  22       15.06       43.54     63.16 o
   1  15  22     1194.02     1471.48    135.93 o
   2  15  22     2033.72     1953.63    100.44 o
   1   1  23    54480.16    56637.68   1390.48 o
   2   1  23      274.84      197.44     33.96 o
   3   1  23      335.68      297.46     40.84 o
   4   1  23     1269.80     1413.90     64.29 o
   5   1  23    24273.29    24161.37    500.83 o
   6   1  23      331.64      449.72     40.78 o
   7   1  23    14739.15    14771.30    323.03 o
   8   1  23       32.11       33.63     42.64 o
   9   1  23     1643.80     1532.92     84.81 o
  10   1  23       68.82      159.99     60.55 o
   0   2  23      918.33     1292.28     83.48 o
   1   2  23     1566.22     1465.52     53.38 o
   2   2  23     1827.16     1814.32     58.83 o
   3   2  23     4630.57     4817.64    107.23 o
   4   2  23     2132.66     2285.75     62.46 o
   5   2  23     7421.63     7427.90    168.07 o
   6   2  23       80.75       98.25     36.03 o
   7   2  23      768.42      755.35     52.47 o
   8   2  23     1045.87     1011.46     61.59 o
   9   2  23     3326.33     3114.09    116.48 o
  10   2  23       76.49       89.18     59.54 o
   1   3  23    15645.68    15795.36    304.40 o
   2   3  23      624.32      730.06     42.40 o
   3   3  23       14.10       41.65     28.66 o
   4   3  23      394.63      330.48     38.42 o
   5   3  23     7595.00     7567.90    184.53 o
   6   3  23       45.30        5.31     28.26 o
   7   3  23    14115.91    14511.51    285.47 o
   8   3  23        5.89        2.41     45.05 o
   9   3  23     1213.41     1026.18     75.41 o
  10   3  23       40.79       73.26     62.42 o
   0   4  23     1410.69     1256.19     55.14 o
   1   4  23    24971.48    24327.53    574.59 o
   2   4  23     2066.17     2473.87     72.92 o
   3   4  23     7648.51     8135.89    172.34 o
   4   4  23       50.20       11.20     32.61 o
   5   4  23    18744.53    19222.13    373.35 o
   6   4  23        8.44       14.36     33.97 o
   7   4  23     1547.93     1316.02     67.30 o
   8   4  23     1668.07     1728.19     76.21 o
   9   4  23     2957.60     2791.74    134.95 o
  10   4  23     1054.98     1211.61     79.65 o
   1   5  23     1751.47     1887.91     60.01 o
   2   5  23       53.11       20.77     31.25 o
   3   5  23      765.73      781.68     48.77 o
   4   5  23      716.28      484.52     38.76 o
   5   5  23      611.73      616.57     46.72 o
   6   5  23      707.16      700.34     49.35 o
   7   5  23     1036.62     1013.55     67.19 o
   8   5  23      402.61      278.58     54.00 o
   9   5  23      104.82      111.25     53.89 o
  10   5  23      598.62      557.46     72.94 o
   0   6  23     6441.36     6972.15    223.86 o
   1   6  23    16753.53    16321.98    351.06 o
   2   6  23     1471.65     1445.96     73.35 o
   3   6  23    11340.27    11390.41    231.91 o
   4   6  23     1331.81     1453.05     58.11 o
   5   6  23    14186.63    14363.03    293.88 o
   6   6  23      724.95      587.50     51.53 o
   7   6  23      545.52      587.16     76.39 o
   8   6  23     1952.60     1981.24     98.36 o
   9   6  23     2728.47     2788.54    123.27 o
   1   7  23       11.60       21.20     30.22 o
   2   7  23     1939.05     2055.69     75.57 o
   3   7  23      896.79      839.89     56.34 o
   4   7  23      385.70      420.31     43.78 o
   5   7  23       30.94       62.51     38.46 o
   6   7  23      501.92      587.10     54.69 o
   7   7  23     3923.40     3436.25    104.93 o
   8   7  23      455.15      298.57     54.55 o
   9   7  23     1212.57     1308.87     77.81 o
   0   8  23     2441.31     2616.84    137.04 o
   1   8  23       20.00       87.05     42.05 o
   2   8  23      873.78     1500.23     89.50 o
   3   8  23     1797.32     2031.35     94.38 o
   4   8  23        0.37       42.91     38.77 o
   5   8  23     3821.38     3993.32    116.23 o
   6   8  23      856.17      881.23     61.80 o
   7   8  23      133.94      115.15     51.94 o
   8   8  23     1422.55     1442.50     85.71 o
   1   9  23    13011.15    12975.11    347.79 o
   2   9  23      156.59      178.73     55.05 o
   3   9  23      189.59      127.29     48.92 o
   4   9  23       22.88       74.91     41.93 o
   5   9  23     3854.94     3996.73    124.72 o
   6   9  23      199.90      263.25     57.72 o
   7   9  23     9061.46     8516.04    222.93 o
   8   9  23       69.05       97.63     64.93 o
   0  10  23      145.96       42.32     86.69 o
   1  10  23      483.72      677.05     76.58 o
   2  10  23       72.10       37.66     54.41 o
   3  10  23      106.54       58.96     70.06 o
   4  10  23        5.93      -29.50     54.28 o
   5  10  23      169.32      136.60     55.64 o
   6  10  23      476.65      516.81     67.02 o
   7  10  23      287.57      229.57     70.15 o
   1  11  23    17473.81    18429.08    453.87 o
   2  11  23     1679.59     1615.76    106.20 o
   3  11  23        1.10      -31.17     52.16 o
   4  11  23       24.88      -41.06     52.04 o
   5  11  23     4647.46     4575.84    139.15 o
   6  11  23      223.79      160.31     55.44 o
   7  11  23     5328.57     5427.30    162.06 o
   0  12  23     2063.49     2384.96    172.96 o
   1  12  23     1562.71     1545.04     87.06 o
   2  12  23      188.55      157.02     53.12 o
   3  12  23     5283.28     5122.94    156.22 o
   4  12  23      213.45      228.66     62.16 o
   5  12  23     5964.82     5817.45    167.18 o
   6  12  23      911.51      857.55     78.07 o
   1  13  23     6667.72     6568.86    197.81 o
   2  13  23       69.40      102.45     77.67 o
   3  13  23      742.67      573.52     79.80 o
   4  13  23      366.15      404.06     79.38 o
   5  13  23     2141.18     1894.46    102.40 o
   0  14  23     1026.96     1257.91    124.32 o
   1  14  23     4742.21     4562.07    216.53 o
   2  14  23       27.10      238.56     75.92 o
   3  14  23     9225.37     9228.83    282.97 o
   0   0  24    34095.52    34131.16   1265.08 o
   1   0  24     1588.42     1883.21     88.01 o
   2   0  24    21883.34    22880.66    685.91 o
   3   0  24      827.29      829.08     57.98 o
   4   0  24      539.43      703.27     62.70 o
   5   0  24     4289.76     4248.58    141.98 o
   6   0  24    12109.92    11751.48    415.56 o
   7   0  24      129.11      251.22     76.01 o
   8   0  24     4092.17     3840.99    194.93 o
   9   0  24      924.43      957.70    121.31 o
  10   0  24      457.17      293.07     89.18 o
   1   1  24     6813.88     7562.09    190.44 o
   2   1  24     2860.56     2487.57    131.00 o
   3   1  24      153.84      225.49     37.77 o
   4   1  24     1786.77     1396.81     65.75 o
   5   1  24     2300.54     2376.02    103.53 o
   6   1  24       45.61       83.51     39.42 o
   7   1  24     1934.93     2247.03     77.66 o
   8   1  24     1068.69     1084.56     61.66 o
   9   1  24       39.90      190.71     58.17 o
  10   1  24      212.62      172.21     63.94 o
   0   2  24    34065.09    34128.98   1101.71 o
   1   2  24     3265.82     2929.96     71.25 o
   2   2  24     8915.65     8546.13    193.66 o
   3   2  24     2225.09     2021.30     70.74 o
   4   2  24     6101.71     6457.46    152.78 o
   5   2  24    10408.70    10911.71    243.79 o
   6   2  24    14794.04    13960.56    275.79 o
   7   2  24      975.55      855.50     51.74 o
   8   2  24     6450.07     6312.38    196.25 o
   9   2  24      302.61      184.13     68.56 o
  10   2  24      296.72      375.48     67.96 o
   1   3  24     6435.20     6416.90    156.55 o
   2   3  24     1061.97      990.31     45.91 o
   3   3  24      970.02      975.14     52.79 o
   4   3  24    10763.39    11374.79    222.58 o
   5   3  24     7638.41     7965.39    182.04 o
   6   3  24        2.04       10.21     32.39 o
   7   3  24     2334.38     2411.59     74.46 o
   8   3  24      544.30      445.05     54.63 o
   9   3  24      771.46      562.38     57.88 o
  10   3  24     2063.91     2050.67    107.26 o
   0   4  24     2465.25     2404.72    111.55 o
   1   4  24      527.39      612.52     50.48 o
   2   4  24     1298.11     1515.27     62.86 o
   3   4  24      394.45      458.09     47.77 o
   4   4  24     3747.43     3851.24     91.00 o
   5   4  24     2262.19     2243.00     71.98 o
   6   4  24     2461.37     2612.18     87.08 o
   7   4  24      974.91     1288.07     87.22 o
   8   4  24     1058.64      978.51     64.32 o
   9   4  24      202.59       74.11     58.92 o
   1   5  24     7221.57     7442.63    193.32 o
   2   5  24     2252.66     2233.64     70.42 o
   3   5  24       43.23       88.72     31.32 o
   4   5  24    20431.90    20474.08    416.12 o
   5   5  24    16350.60    15321.88    317.70 o
   6   5  24     5174.16     5109.46    123.95 o
   7   5  24     4600.72     4573.30    128.75 o
   8   5  24     1798.27     1611.25     78.57 o
   9   5  24     1443.33     1690.10     88.23 o
   0   6  24      122.94      232.13     48.40 o
   1   6  24     1332.82     1408.74     69.25 o
   2   6  24      198.74      280.75     36.23 o
   3   6  24      997.42      979.46     52.37 o
   4   6  24      439.73      287.75     37.42 o
   5   6  24     1936.77     1917.52     76.59 o
   6   6  24     1471.42     1254.82     68.45 o
   7   6  24      275.58      395.45     51.25 o
   8   6  24       16.43        8.64     47.41 o
   9   6  24      173.72      203.56     62.99 o
   1   7  24     8903.58     9287.06    214.24 o
   2   7  24     1517.02     1635.04     78.24 o
   3   7  24      349.83      378.30     46.21 o
   4   7  24     5819.70     6293.98    165.90 o
   5   7  24     6777.76     6637.59    150.59 o
   6   7  24     2632.70     2354.99     82.88 o
   7   7  24     3405.83     3027.34    119.94 o
   8   7  24      614.65      691.45     63.16 o
   9   7  24     1400.36     1272.50     90.65 o
   0   8  24     6387.90     6265.05    247.22 o
   1   8  24     2450.29     2397.51    117.26 o
   2   8  24      212.39      231.93     55.32 o
   3   8  24     2447.21     2354.61    118.54 o
   4   8  24     1404.52     1415.33     64.72 o
   5   8  24     8494.98     8091.93    190.65 o
   6   8  24     2727.84     2517.16     90.85 o
   7   8  24     6183.61     5602.88    153.21 o
   8   8  24     3173.04     3187.94    107.67 o
   1   9  24     2084.54     2020.80     90.22 o
   2   9  24     1000.32      671.15     74.21 o
   3   9  24       93.51      157.06     46.92 o
   4   9  24      178.44       52.61     64.41 o
   5   9  24     1414.85     1389.45     81.84 o
   6   9  24      240.07      214.13     55.14 o
   7   9  24     1535.80     1304.51     82.71 o
   8   9  24      330.13      386.12     60.33 o
   0  10  24    11653.11    10841.20    534.94 o
   1  10  24     2192.54     2340.38    119.58 o
   2  10  24     4778.13     5293.47    164.99 o
   3  10  24     2009.61     1939.13     97.54 o
   4  10  24        4.31       45.82     52.77 o
   5  10  24    10925.87    11338.46    304.09 o
   6  10  24     3584.73     3662.78    136.31 o
   7  10  24     2447.34     2577.82    172.83 o
   1  11  24        8.51       42.06     72.61 o
   2  11  24     1867.68     1773.08     86.24 o
   3  11  24        4.51       32.06     54.92 o
   4  11  24      583.52      510.62     60.82 o
   5  11  24      895.94      799.90     69.57 o
   6  11  24       42.73       86.34     64.30 o
   0  12  24     7746.32     7064.56    320.95 o
   1  12  24     3389.70     3253.25    145.65 o
   2  12  24     3200.94     2981.73    114.67 o
   3  12  24     2381.45     1897.50    122.97 o
   4  12  24      566.91      554.84     66.19 o
   5  12  24     5678.52     5057.85    201.00 o
   1  13  24      982.05      862.56    142.26 o
   2  13  24     6338.42     6011.04    242.54 o
   3  13  24      922.02      744.94     68.13 o
   4  13  24     5234.14     5546.67    173.60 o
   0  14  24     4946.73     5021.53    269.72 o
   1  14  24      506.55      503.58     77.29 o
   2  14  24      129.51      272.33    101.56 o
   3  14  24      166.58      143.45     75.33 o
   1   1  25      247.11      325.54     37.89 o
   2   1  25     8391.60     8763.96    200.91 o
   3   1  25      381.90      329.35     38.97 o
   4   1  25     6337.57     6787.77    145.51 o
   5   1  25      430.36      457.30     54.92 o
   6   1  25     2350.02     2145.43     72.95 o
   7   1  25      347.96      378.76     47.46 o
   8   1  25     1982.75     1783.04     75.23 o
   9   1  25        6.66      -53.04     55.71 o
  10   1  25    11284.37    11123.32    319.75 o
   0   2  25    19364.02    20234.86    673.11 o
   1   2  25     1333.94     1278.10     62.85 o
   2   2  25     2116.81     2583.61     97.47 o
   3   2  25      644.11      603.42     42.40 o
   4   2  25      520.75      610.53     44.54 o
   5   2  25        4.55      -18.32     37.07 o
   6   2  25     8860.03     8983.54    183.84 o
   7   2  25      625.24      491.95     45.51 o
   8   2  25     2380.22     2555.80    122.81 o
   9   2  25        1.52       -4.97     50.62 o
   1   3  25      448.64      525.17     36.28 o
   2   3  25     2074.30     2155.60     69.59 o
   3   3  25       90.28       95.46     35.37 o
   4   3  25     3170.48     3531.25    103.80 o
   5   3  25      104.70       39.20     38.20 o
   6   3  25     2714.23     2927.26     87.59 o
   7   3  25       19.42       46.42     42.80 o
   8   3  25       47.18       65.85     48.03 o
   9   3  25       32.96      154.10     62.03 o
   0   4  25    39945.13    39732.69   1153.68 o
   1   4  25     6536.58     6461.73    167.18 o
   2   4  25     1771.46     1888.80     88.06 o
   3   4  25      657.60      676.82     44.17 o
   4   4  25     2850.09     3142.84     83.70 o
   5   4  25      765.63      916.51     68.20 o
   6   4  25    30262.58    30273.83    584.37 o
   7   4  25      108.24       49.69     47.27 o
   8   4  25     4156.67     4039.80    127.38 o
   9   4  25      768.29      760.83     68.13 o
   1   5  25      390.21      435.73     48.37 o
   2   5  25     1913.04     1596.61     71.16 o
   3   5  25      466.50      776.64     50.72 o
   4   5  25        0.63       37.54     35.41 o
   5   5  25       42.00       34.16     35.84 o
   6   5  25      293.66      318.05     46.24 o
   7   5  25        0.56       -7.44     47.87 o
   8   5  25     1298.59     1097.56     76.96 o
   9   5  25       17.14       68.56     56.58 o
   0   6  25    49790.99    51026.26   1487.17 o
   1   6  25     2335.30     2370.27     85.50 o
   2   6  25     2521.07     2773.18     79.85 o
   3   6  25     1637.06     1787.54     71.60 o
   4   6  25     4282.15     4336.43    122.27 o
   5   6  25      189.66      166.56     40.42 o
   6   6  25    31896.95    32503.82    662.95 o
   7   6  25      118.84      121.90     45.28 o
   8   6  25     5085.85     5064.21    202.25 o
   9   6  25      338.61      471.17     66.62 o
   1   7  25      182.37      249.73     55.35 o
   2   7  25     8935.55     9220.70    267.54 o
   3   7  25       11.23       37.98     41.70 o
   4   7  25     5134.57     5268.10    129.33 o
   5   7  25      306.05      414.32     50.89 o
   6   7  25      140.61      170.49     86.33 o
   7   7  25      130.33      139.83     51.49 o
   8   7  25     3299.39     3094.67    127.60 o
   0   8  25    14749.50    15131.72    557.51 o
   1   8  25       45.57       70.31     43.02 o
   2   8  25     2255.89     2346.55     85.78 o
   3   8  25        2.94      -33.46     46.50 o
   4   8  25      858.26      848.20     61.87 o
   5   8  25        8.29      -40.36     51.98 o
   6   8  25    14154.65    13696.22    330.66 o
   7   8  25        2.27       37.98     52.21 o
   8   8  25     2361.82     1994.25     84.58 o
   1   9  25      184.27      213.28     56.87 o
   2   9  25    17440.77    17898.00    478.87 o
   3   9  25      209.55      188.81     70.31 o
   4   9  25    13839.71    14784.06    397.67 o
   5   9  25      298.38      231.94     58.84 o
   6   9  25      424.59      513.66     60.67 o
   7   9  25      211.91      227.93     58.50 o
   0  10  25     4521.09     5300.05    300.37 o
   1  10  25      592.16      853.70     84.57 o
   2  10  25      579.95      455.29     71.87 o
   3  10  25      454.39      429.35     66.55 o
   4  10  25       12.49        1.97     57.91 o
   5  10  25      175.19      127.76     62.60 o
   6  10  25     1199.69     1110.36     83.75 o
   7  10  25      208.07      122.00     65.13 o
   1  11  25      106.37      107.47     98.24 o
   2  11  25    10507.00    10614.22    330.58 o
   3  11  25       36.62       59.38     58.12 o
   4  11  25    12159.79    12265.45    320.62 o
   5  11  25       42.64      166.21     62.10 o
   6  11  25       89.02      118.92     83.86 o
   0  12  25     1351.08     1660.16    138.03 o
   1  12  25      232.25      227.83     79.47 o
   2  12  25       12.24      -66.05     67.56 o
   3  12  25      205.13      220.81     58.01 o
   4  12  25      884.84      952.67     76.90 o
   5  12  25      310.30      243.05     72.25 o
   1  13  25      154.35      203.94    107.82 o
   2  13  25     4486.67     4624.88    161.50 o
   3  13  25        0.84       43.24     73.39 o
   4  13  25     4390.49     4456.75    182.51 o
   0  14  25     6731.85     5921.24    389.25 o
   1  14  25      633.09      407.43     80.60 o
   0   0  26    79790.88    84770.40   3185.15 o
   1   0  26      710.26      649.34     67.55 o
   2   0  26     2891.24     2831.33    119.70 o
   3   0  26     5234.07     5669.93    191.90 o
   4   0  26       88.22       92.27     47.78 o
   5   0  26    10441.82     9594.16    303.92 o
   6   0  26    31996.30    32004.20   1002.28 o
   7   0  26      848.31      874.29    118.31 o
   8   0  26     4042.96     3840.61    155.85 o
   9   0  26     5243.28     5088.24    239.12 o
   1   1  26     4724.93     4439.28    122.37 o
   2   1  26       17.39       92.08     38.90 o
   3   1  26        0.08       26.79     29.64 o
   4   1  26        2.15      -27.35     34.39 o
   5   1  26       74.23      -20.90     34.90 o
   6   1  26      299.14      331.46     45.92 o
   7   1  26      376.16      334.59     54.62 o
   8   1  26       31.26       69.20     44.73 o
   9   1  26       19.14      110.11     64.05 o
   0   2  26    11356.04    11399.85    385.14 o
   1   2  26     6295.71     5729.76    168.05 o
   2   2  26     2934.67     3050.77    107.62 o
   3   2  26     5081.96     5171.43    121.18 o
   4   2  26      751.50      824.50     45.97 o
   5   2  26     5124.27     5315.30    142.33 o
   6   2  26     9060.73     9553.32    211.65 o
   7   2  26       10.55        2.42     39.94 o
   8   2  26     1233.92     1262.07     72.78 o
   9   2  26     1583.94     1339.49     82.17 o
   1   3  26     5446.86     5372.17    128.15 o
   2   3  26    11569.52    11648.51    269.43 o
   3   3  26       89.21       64.29     34.91 o
   4   3  26     7887.38     7375.28    171.14 o
   5   3  26     1148.42      929.50     58.00 o
   6   3  26      695.54      729.32     50.42 o
   7   3  26     6037.12     5230.15    139.84 o
   8   3  26      658.00      332.34     58.07 o
   9   3  26     1135.71      911.38     65.90 o
   0   4  26    11810.80    12029.81    377.06 o
   1   4  26     2505.56     2317.10     98.20 o
   2   4  26     2048.95     1960.43     79.61 o
   3   4  26      137.33      164.81     34.19 o
   4   4  26      782.69      693.19     53.11 o
   5   4  26        2.85       90.55     41.41 o
   6   4  26     5673.64     5418.58    132.98 o
   7   4  26      115.26      107.69     52.21 o
   8   4  26      389.82      361.44     66.92 o
   9   4  26       19.66       12.79     64.97 o
   1   5  26    11684.49    11780.64    241.69 o
   2   5  26     1369.51     1351.18     68.49 o
   3   5  26      310.27      355.63     41.44 o
   4   5  26    11942.65    12639.31    258.19 o
   5   5  26     3201.56     3346.93    122.94 o
   6   5  26       72.04       30.19     39.53 o
   7   5  26    13275.42    13091.57    320.59 o
   8   5  26       83.81      213.21     56.48 o
   9   5  26      442.95      686.21     75.22 o
   0   6  26      651.65      639.55     65.51 o
   1   6  26      241.60      239.71     39.63 o
   2   6  26       34.34      144.02     39.22 o
   3   6  26     2318.63     2396.82     78.58 o
   4   6  26      172.96      214.85     41.64 o
   5   6  26       19.42       12.60     39.57 o
   6   6  26      103.62      109.83     51.54 o
   7   6  26      469.39      565.42     75.79 o
   8   6  26      541.03      561.79     70.32 o
   1   7  26     5001.94     5178.55    180.77 o
   2   7  26     1046.30      885.86     66.08 o
   3   7  26      241.18      231.10     42.44 o
   4   7  26     4020.73     3534.07    102.04 o
   5   7  26     7371.78     7126.02    185.70 o
   6   7  26      815.75      839.54     58.49 o
   7   7  26     7866.91     7605.37    215.56 o
   8   7  26      458.28      240.13     61.23 o
   0   8  26     3356.31     3827.94    326.83 o
   1   8  26     4282.21     4276.41    142.41 o
   2   8  26     1492.24     1444.48     76.19 o
   3   8  26     9320.41     9217.90    237.77 o
   4   8  26      962.27     1000.65     81.32 o
   5   8  26      549.30      734.31     69.22 o
   6   8  26     2626.44     2920.41    134.28 o
   7   8  26       80.38      104.00     56.86 o
   1   9  26     4165.49     4544.91    224.95 o
   2   9  26      130.07      158.98     57.21 o
   3   9  26      430.45      497.72     61.14 o
   4   9  26       31.85       -0.85     55.29 o
   5   9  26     2332.07     2463.55    113.83 o
   6   9  26      253.68      342.67     64.36 o
   7   9  26      408.25      269.21     66.40 o
   0  10  26    11519.27    11404.78    492.64 o
   1  10  26     2141.40     2132.06    114.32 o
   2  10  26      208.65      297.81     61.71 o
   3  10  26     6462.10     6301.11    230.31 o
   4  10  26      266.75      414.18     74.31 o
   5  10  26     5132.39     5270.55    156.53 o
   6  10  26    11481.96    10880.43    297.59 o
   1  11  26       34.01       45.70     68.56 o
   2  11  26      558.29      738.81     82.15 o
   3  11  26        3.62      -36.44     59.47 o
   4  11  26     2028.98     2104.49    142.07 o
   5  11  26       38.66       66.44     65.04 o
   0  12  26     4935.22     4853.47    329.96 o
   1  12  26     1407.67     1395.69     99.25 o
   2  12  26      865.75      917.52     99.14 o
   3  12  26     2686.95     2525.78    127.22 o
   4  12  26      746.66      911.80     76.55 o
   1  13  26     1167.04      886.80    102.62 o
   2  13  26     6937.01     6207.04    362.00 o
   3  13  26      229.97      199.63     77.87 o
   1   1  27    34006.87    34559.17    770.64 o
   2   1  27     1715.19     1734.01     60.49 o
   3   1  27      449.08      550.33     47.28 o
   4   1  27      151.56       90.14     36.19 o
   5   1  27    15559.47    14875.39    316.44 o
   6   1  27      219.80      259.36     47.29 o
   7   1  27    15188.65    15147.37    363.02 o
   8   1  27      945.86      869.32     70.89 o
   9   1  27     1756.09     1623.07    103.36 o
   0   2  27      351.28      288.09     51.44 o
   1   2  27     4632.30     4669.81    168.34 o
   2   2  27       83.51      121.42     40.30 o
   3   2  27     2523.73     2585.83    110.92 o
   4   2  27      456.04      421.27     47.55 o
   5   2  27     3289.82     2753.95     94.43 o
   6   2  27     1806.31     1833.38     97.24 o
   7   2  27      344.21      299.74     49.39 o
   8   2  27        2.01       37.86     56.28 o
   9   2  27     2802.10     2717.67    135.98 o
   1   3  27     8650.26     8517.49    175.80 o
   2   3  27      298.73      269.88     52.09 o
   3   3  27      172.02      191.79     38.31 o
   4   3  27      791.24      673.37     59.16 o
   5   3  27     9306.92     9479.87    218.70 o
   6   3  27       57.98       44.20     40.83 o
   7   3  27     9920.90    10370.69    252.24 o
   8   3  27      276.62      269.20     67.50 o
   9   3  27     1392.48     1240.00     85.48 o
   0   4  27      268.25      213.26     49.24 o
   1   4  27     8387.83     8477.07    194.96 o
   2   4  27      217.25      259.96     43.04 o
   3   4  27     7538.59     8023.03    177.66 o
   4   4  27      201.99      241.48     39.71 o
   5   4  27    15989.70    16574.35    326.12 o
   6   4  27      742.75      717.53     49.51 o
   7   4  27      527.11      571.91     60.20 o
   8   4  27      101.92      159.11     63.31 o
   9   4  27     2497.20     2256.42    134.73 o
   1   5  27      627.81      599.80     39.57 o
   2   5  27      397.10      400.16     44.83 o
   3   5  27      746.21      816.28     46.10 o
   4   5  27      599.08      591.00     47.86 o
   5   5  27      723.57      529.53     46.65 o
   6   5  27      252.11      250.57     46.56 o
   7   5  27      812.97     1083.47     89.25 o
   8   5  27      504.86      674.36     67.13 o
   0   6  27     2437.89     2326.75    113.80 o
   1   6  27     4355.08     4674.86    119.00 o
   2   6  27       39.48      -39.44     35.28 o
   3   6  27     6255.69     6005.78    143.18 o
   4   6  27       16.17        3.20     42.64 o
   5   6  27     9987.32     9107.60    215.70 o
   6   6  27        4.45      -14.06     50.68 o
   7   6  27     1605.66     1681.96     83.45 o
   8   6  27        2.93      103.86     65.01 o
   1   7  27     4236.20     4596.95    141.88 o
   2   7  27      313.34      366.23     96.44 o
   3   7  27      253.01      470.05     64.99 o
   4   7  27        0.12      -39.06     41.63 o
   5   7  27     1027.41     1064.47     69.78 o
   6   7  27       12.94       64.18     46.67 o
   7   7  27     2835.63     2677.00    107.21 o
   8   7  27      588.21      635.70     72.52 o
   0   8  27       13.81       -3.50     95.39 o
   1   8  27     2816.61     2615.33    104.98 o
   2   8  27       32.90       89.93     53.60 o
   3   8  27     6392.10     6767.34    182.02 o
   4   8  27      519.70      634.77     63.64 o
   5   8  27     5458.21     6268.22    172.52 o
   6   8  27      312.14      433.64     71.21 o
   7   8  27       54.02       75.25     58.87 o
   1   9  27     4247.79     4210.85    225.54 o
   2   9  27        0.11      -22.02     48.12 o
   3   9  27      250.15      649.76     99.71 o
   4   9  27       17.00       36.98     55.93 o
   5   9  27     4540.95     4279.64    159.06 o
   6   9  27      194.01      172.56     71.75 o
   0  10  27      168.11      169.36     96.81 o
   1  10  27      142.88      108.63     67.47 o
   2  10  27       36.99       99.12     65.67 o
   3  10  27      214.44      134.16     64.45 o
   4  10  27      118.39      153.05     55.16 o
   5  10  27       71.51       52.13     59.43 o
   6  10  27      114.77      155.62     82.55 o
   1  11  27    13721.79    14185.73    465.28 o
   2  11  27        5.00      -36.33     69.86 o
   3  11  27      299.20      359.31     69.57 o
   4  11  27      477.64      416.31     71.09 o
   5  11  27     4352.51     4307.89    150.41 o
   0  12  27        3.32      -88.16    134.91 o
   1  12  27     3326.10     3261.88    141.92 o
   2  12  27      779.87      785.85    111.23 o
   3  12  27     3105.33     3007.46    214.30 o
   4  12  27      149.19      170.29     66.57 o
   1  13  27     5109.18     5637.30    254.50 o
   2  13  27       99.37      178.24     92.84 o
   0   0  28    36118.14    36665.85   1379.80 o
   1   0  28       30.27       61.08     49.98 o
   2   0  28     6295.26     6429.97    298.44 o
   3   0  28     2627.13     2972.56    113.04 o
   4   0  28       25.51       30.30     52.61 o
   5   0  28     4998.47     4748.80    181.26 o
   6   0  28     8276.60     8710.17    300.38 o
   7   0  28      221.21      129.39     84.02 o
   8   0  28     1642.57     1603.59    119.87 o
   9   0  28     1597.42     1651.31    204.38 o
   1   1  28     1617.93     2061.07     71.09 o
   2   1  28      192.50      184.38     33.33 o
   3   1  28        0.91      -22.25     33.52 o
   4   1  28       94.12       69.50     36.75 o
   5   1  28     1624.51     1463.49     66.51 o
   6   1  28      545.98      769.08     63.63 o
   7   1  28      547.79      453.50     52.11 o
   8   1  28      148.91      206.83     54.79 o
   9   1  28      314.03      396.97     73.29 o
   0   2  28     2946.72     3484.89    131.66 o
   1   2  28      455.20      638.69     51.47 o
   2   2  28       72.69      119.75     38.86 o
   3   2  28     3026.74     2800.44     86.14 o
   4   2  28      823.69      803.82     54.90 o
   5   2  28     3039.29     3045.70     98.99 o
   6   2  28     5076.92     4998.62    141.14 o
   7   2  28      178.52       97.64     46.25 o
   8   2  28     1481.92     1318.34     79.91 o
   1   3  28     6424.85     6545.21    180.74 o
   2   3  28     4730.86     4347.98    176.85 o
   3   3  28      141.99      152.58     37.99 o
   4   3  28     9168.16     9531.00    213.68 o
   5   3  28     4885.53     5271.95    183.67 o
   6   3  28      254.41      269.24     46.90 o
   7   3  28     4129.92     4033.81    143.74 o
   8   3  28     1805.42     1752.90     95.83 o
   0   4  28     2617.99     2330.86    118.17 o
   1   4  28      862.32      841.32     47.89 o
   2   4  28      446.94      457.81     50.81 o
   3   4  28       80.60       66.33     39.18 o
   4   4  28      446.66      413.89     42.98 o
   5   4  28       12.66       74.63     44.54 o
   6   4  28      840.62      720.18     53.24 o
   7   4  28      140.54      191.78     58.51 o
   8   4  28      654.33      560.71     66.60 o
   1   5  28     7673.20     8009.13    186.25 o
   2   5  28     2107.97     2210.94     86.13 o
   3   5  28     1182.77     1151.07     55.54 o
   4   5  28     7072.62     7386.67    158.87 o
   5   5  28    11019.12    10254.72    218.64 o
   6   5  28       92.84       72.52     47.73 o
   7   5  28    10563.06    10057.25    276.29 o
   8   5  28     1244.17     1394.88     81.25 o
   0   6  28    10080.01     9565.35    309.67 o
   1   6  28      908.49     1034.01     59.76 o
   2   6  28      339.43      254.47     45.73 o
   3   6  28     3544.80     3473.84    118.27 o
   4   6  28      332.32      391.32     50.54 o
   5   6  28      856.92      823.37     53.56 o
   6   6  28     2626.41     2408.02    103.79 o
   7   6  28     1555.91     1400.14     91.00 o
   8   6  28       12.78      -59.27     56.68 o
   1   7  28     7756.88     8032.15    213.78 o
   2   7  28     5693.30     5767.47    196.01 o
   3   7  28      969.94      939.98     69.38 o
   4   7  28     8636.02     8114.18    228.32 o
   5   7  28     6441.67     7093.57    188.87 o
   6   7  28       36.93       13.13     63.19 o
   7   7  28     6059.79     5866.64    161.32 o
   0   8  28     3277.43     3901.41    330.32 o
   1   8  28     5570.76     5467.46    197.90 o
   2   8  28       18.26       16.75     49.83 o
   3   8  28     7453.01     7236.65    200.15 o
   4   8  28      247.92      306.38     68.10 o
   5   8  28     3285.04     2624.99    134.48 o
   6   8  28     8017.66     8667.57    225.05 o
   7   8  28     2660.83     2719.45    130.29 o
   1   9  28     2405.53     2572.73    117.90 o
   2   9  28     1694.13     1753.69     98.14 o
   3   9  28        1.80       26.47     72.11 o
   4   9  28     1799.91     1899.87     95.39 o
   5   9  28     4424.02     4800.92    180.99 o
   6   9  28      169.54      164.76     95.64 o
   0  10  28     4878.64     5087.28    251.23 o
   1  10  28     3812.06     4173.36    157.57 o
   2  10  28     2186.60     2201.86    111.02 o
   3  10  28     4821.30     4532.33    189.97 o
   4  10  28        4.52      106.83     58.29 o
   5  10  28     6251.55     6449.13    200.39 o
   1  11  28      185.38      142.86     82.19 o
   2  11  28       83.03      100.50     73.59 o
   3  11  28       89.79       62.45     75.77 o
   4  11  28       30.83      125.52     64.65 o
   0  12  28     4410.84     4991.70    304.29 o
   1  12  28     3899.89     3997.40    256.63 o
   2  12  28      639.81      552.91     85.66 o
   3  12  28     1177.93      921.99     96.78 o
   1   1  29     3429.97     2922.86    133.88 o
   2   1  29    16915.45    16876.37    342.91 o
   3   1  29      483.78      437.86     48.41 o
   4   1  29    12941.30    12395.17    269.49 o
   5   1  29     1827.04     1814.33     71.91 o
   6   1  29     1588.72     1580.28     72.02 o
   7   1  29     1149.71     1040.55     85.80 o
   8   1  29     1538.24     1461.14     90.80 o
   0   2  29    12341.53    12753.45    387.77 o
   1   2  29       15.43       19.19     52.51 o
   2   2  29      111.20      129.53     38.83 o
   3   2  29        0.37       67.51     42.62 o
   4   2  29      589.65      563.82     52.70 o
   5   2  29       31.02       27.04     44.52 o
   6   2  29     4594.91     4632.17    148.45 o
   7   2  29      502.72      524.09     52.24 o
   8   2  29     1470.77     1604.82     85.70 o
   1   3  29     4874.09     4724.65    130.36 o
   2   3  29     4154.34     4091.40    108.06 o
   3   3  29     1268.33     1278.68     62.85 o
   4   3  29     4038.11     4344.28    109.70 o
   5   3  29       12.96      -15.01     40.64 o
   6   3  29      502.70      529.90     55.25 o
   7   3  29      397.65      402.77     60.35 o
   8   3  29       27.86       97.25     58.81 o
   0   4  29    28309.30    28657.46    878.94 o
   1   4  29        9.47      -28.43     34.08 o
   2   4  29     2259.91     2143.95     96.24 o
   3   4  29      483.57      474.09     49.76 o
   4   4  29       85.59      105.67     40.62 o
   5   4  29      159.86       93.21     38.26 o
   6   4  29    19401.30    18476.92    394.13 o
   7   4  29       48.44       55.62     54.02 o
   8   4  29     3218.61     3110.44    114.17 o
   1   5  29     1203.22      937.71     68.52 o
   2   5  29       24.68       81.01     43.45 o
   3   5  29      271.33      277.72     43.44 o
   4   5  29      129.91      123.72     47.66 o
   5   5  29      243.14      223.61     47.94 o
   6   5  29       18.65       90.59     54.11 o
   7   5  29        1.06       32.14     55.97 o
   0   6  29    38090.72    39053.84   1574.44 o
   1   6  29      309.53      302.97     71.83 o
   2   6  29     3962.29     4141.48    119.89 o
   3   6  29      669.51      579.98     55.83 o
   4   6  29       43.03       94.71     45.15 o
   5   6  29      323.10      369.76     69.70 o
   6   6  29    22152.83    21443.25    557.23 o
   7   6  29      389.39      371.76     71.29 o
   1   7  29      131.30       82.43     56.49 o
   2   7  29     3740.86     3707.52    204.26 o
   3   7  29        1.43       28.11     49.93 o
   4   7  29     3226.64     2992.21    135.30 o
   5   7  29     1129.02     1143.82     77.01 o
   6   7  29        3.07      -53.27     49.49 o
   7   7  29      631.43      727.63     90.90 o
   0   8  29     9444.93    10390.50    523.95 o
   1   8  29      262.89      250.35     64.81 o
   2   8  29      528.67      405.59     66.51 o
   3   8  29      778.48      870.13     70.90 o
   4   8  29       12.00       96.63     65.69 o
   5   8  29      846.02      907.56     91.35 o
   6   8  29     7708.65     7029.81    226.74 o
   1   9  29      365.42      340.11     76.32 o
   2   9  29    17130.25    17515.34    476.93 o
   3   9  29        0.11       37.88     51.69 o
   4   9  29     8437.22     8508.21    233.63 o
   5   9  29      413.05      460.15     75.04 o
   0  10  29     1190.50      975.93    183.67 o
   1  10  29        5.10      -70.67     76.55 o
   2  10  29      660.91      773.20     88.12 o
   3  10  29      811.18      683.14     85.88 o
   4  10  29      211.78      336.52     64.15 o
   5  10  29        9.84       -5.79     67.41 o
   1  11  29      167.25      241.67     85.42 o
   2  11  29     9716.72    10702.30    359.52 o
   3  11  29       16.34       -4.40     77.45 o
   0  12  29     3696.44     3756.11    257.85 o
   1  12  29      845.09      855.09    116.26 o
   2  12  29       83.19       21.66     73.01 o
   0   0  30    15064.79    16662.27    850.69 o
   1   0  30     7794.27     7203.89    231.04 o
   2   0  30       87.11      107.57     54.01 o
   3   0  30     2496.66     2792.97    129.28 o
   4   0  30     2958.78     2568.73    118.62 o
   5   0  30     8537.49     7954.12    275.72 o
   6   0  30    21280.72    21119.97    673.42 o
   7   0  30     3831.03     3817.52    184.95 o
   8   0  30     1698.72     1662.15    123.73 o
   1   1  30     2975.53     3114.44     91.58 o
   2   1  30      860.21      775.48     51.04 o
   3   1  30     1334.53     1365.65     66.85 o
   4   1  30     5276.80     5408.52    163.97 o
   5   1  30       77.14       69.56     51.95 o
   6   1  30        6.30       63.50     51.15 o
   7   1  30      271.24      223.60     54.66 o
   8   1  30      133.48       88.51     58.48 o
   0   2  30    33883.12    34483.95   1035.03 o
   1   2  30    11030.42    11247.85    285.89 o
   2   2  30     2332.94     2443.84     98.98 o
   3   2  30     7215.29     7027.14    156.92 o
   4   2  30      781.16      748.34     52.52 o
   5   2  30     9980.57     9696.09    223.14 o
   6   2  30    16960.16    17457.52    415.15 o
   7   2  30     1362.84     1406.74     84.90 o
   8   2  30     1465.71     1507.73     89.71 o
   1   3  30     1086.19     1248.44     66.60 o
   2   3  30       82.40       38.74     45.84 o
   3   3  30      419.71      474.94     49.48 o
   4   3  30     8395.28     7741.97    190.05 o
   5   3  30      782.89     1028.61     60.18 o
   6   3  30       91.60      145.23     44.60 o
   7   3  30     2232.11     2317.71     91.62 o
   8   3  30      891.39     1175.77     85.34 o
   0   4  30     6805.66     7067.82    213.71 o
   1   4  30     1355.52     1213.84     72.71 o
   2   4  30      143.56      101.13     42.47 o
   3   4  30     1855.05     1646.87     76.56 o
   4   4  30       30.97      105.10     40.14 o
   5   4  30      495.06      529.71     52.43 o
   6   4  30     3435.46     3321.79    100.26 o
   7   4  30      157.79      210.49     64.60 o
   1   5  30     7506.69     7560.48    207.36 o
   2   5  30      850.00      847.14     66.79 o
   3   5  30      110.05      114.52     42.26 o
   4   5  30     7114.62     7423.96    169.24 o
   5   5  30      989.54      875.22     56.69 o
   6   5  30      898.65      911.19     65.53 o
   7   5  30     3930.57     3409.55    143.60 o
   0   6  30      597.82      526.40    102.80 o
   1   6  30      119.06       78.00     63.42 o
   2   6  30        0.45       40.28     57.13 o
   3   6  30      551.44      502.39     58.32 o
   4   6  30      117.92       74.80     52.23 o
   5   6  30      197.87      229.97     54.42 o
   6   6  30       25.25      -82.04     54.69 o
   7   6  30        0.41       68.34     59.27 o
   1   7  30     1917.89     2183.55    122.35 o
   2   7  30     1405.26     1717.27     94.07 o
   3   7  30       70.04       64.61     58.25 o
   4   7  30     2950.99     2854.01     98.13 o
   5   7  30     1160.78     1439.96     95.38 o
   6   7  30     1464.25     1500.78    104.37 o
   0   8  30     9065.69     9004.52    658.30 o
   1   8  30     3843.03     3640.34    205.51 o
   2   8  30     1877.73     1934.83    100.64 o
   3   8  30      223.40      216.74     55.46 o
   4   8  30       79.77       81.48     61.69 o
   5   8  30     3806.99     3446.15    124.19 o
   6   8  30     1291.69     1307.54     80.99 o
   1   9  30      660.60      661.34     82.90 o
   2   9  30      555.13      460.79     75.61 o
   3   9  30      763.07      835.19     78.12 o
   4   9  30      788.26      783.92     85.55 o
   5   9  30       39.65        3.76     67.53 o
   0  10  30     3779.97     4194.64    251.63 o
   1  10  30     2895.99     3340.35    149.03 o
   2  10  30      258.46      475.30     88.34 o
   3  10  30      379.83      425.40     78.82 o
   4  10  30      786.57      483.33     77.54 o
   1  11  30     1050.20     1018.29     96.45 o
   2  11  30     1787.45     1695.89    112.05 o
   1   1  31    15043.97    15097.99    346.25 o
   2   1  31        1.41       29.46     42.23 o
   3   1  31      161.14      115.63     46.14 o
   4   1  31       51.64       70.00     50.74 o
   5   1  31     8913.27     9478.95    229.47 o
   6   1  31      328.50      408.06     60.17 o
   7   1  31     3925.31     3763.61    121.74 o
   0   2  31      308.25      348.36     65.85 o
   1   2  31     3535.20     3541.34    102.98 o
   2   2  31      622.50      683.58     52.48 o
   3   2  31     1905.40     1932.80     78.21 o
   4   2  31      213.35      137.81     57.36 o
   5   2  31     5046.14     4768.23    141.96 o
   6   2  31      103.27       49.65     57.25 o
   7   2  31     1887.49     1718.98    119.28 o
   1   3  31     3765.44     4058.75    117.39 o
   2   3  31       87.83      141.17     49.21 o
   3   3  31       13.79       69.72     45.84 o
   4   3  31     1087.55     1200.18     63.69 o
   5   3  31     2847.46     2529.40     92.44 o
   6   3  31      233.78      241.75     48.27 o
   7   3  31     3731.19     3609.21    133.95 o
   0   4  31      396.61      326.30     57.32 o
   1   4  31     4300.27     4637.81    123.25 o
   2   4  31     1281.92     1348.67     61.21 o
   3   4  31     7359.99     7531.47    187.48 o
   4   4  31       36.15       51.86     41.98 o
   5   4  31    10817.84    11169.31    254.06 o
   6   4  31      354.98      289.13     64.27 o
   7   4  31     1458.09     1327.99     84.75 o
   1   5  31        6.67       87.97     47.78 o
   2   5  31      799.35      805.13     61.20 o
   3   5  31       13.31      124.79     47.35 o
   4   5  31      582.92      716.91     60.51 o
   5   5  31      512.56      618.50     61.40 o
   6   5  31        9.65       59.24     55.57 o
   7   5  31        3.03       23.60     59.87 o
   0   6  31      146.45       80.79     93.02 o
   1   6  31     8769.18     8757.95    246.93 o
   2   6  31     2335.35     2424.66     96.67 o
   3   6  31     5821.28     6448.51    194.65 o
   4   6  31       92.92       95.24     55.24 o
   5   6  31    12799.84    12703.17    318.26 o
   6   6  31      720.30      697.02     66.96 o
   1   7  31     1435.93     1099.46    106.59 o
   2   7  31     2720.82     2330.70    108.48 o
   3   7  31     1492.95     1598.20     81.87 o
   4   7  31      543.82      618.47     62.53 o
   5   7  31     4401.32     3732.60    131.67 o
   6   7  31       26.77       98.82     68.11 o
   0   8  31     1132.19     1018.54    151.20 o
   1   8  31     3865.02     3878.53    183.14 o
   2   8  31      395.93      426.34     68.74 o
   3   8  31     2321.71     2304.59    101.40 o
   4   8  31      648.67      664.01     76.48 o
   5   8  31     5482.67     5684.97    220.66 o
   1   9  31     8725.20     8597.31    256.31 o
   2   9  31     1057.89      957.34     88.68 o
   3   9  31       35.29      -27.55     80.68 o
   4   9  31      252.56      349.07     70.56 o
   0  10  31      123.23      266.34    254.28 o
   1  10  31      233.96      261.32     77.64 o
   2  10  31      165.61      114.20     68.79 o
   3  10  31      599.51      666.57     85.91 o
   1  11  31     9139.44     8719.70    406.12 o
   0   0  32     3830.46     4430.05    570.36 o
   1   0  32     3725.78     4081.46    176.17 o
   2   0  32      403.79      313.60     73.33 o
   3   0  32    15794.32    15369.03    496.47 o
   4   0  32     1979.17     2458.43    142.41 o
   5   0  32     7431.97     7653.26    288.26 o
   6   0  32     4529.37     4154.63    172.70 o
   7   0  32      329.00      304.64     75.24 o
   1   1  32      246.15      246.87     48.56 o
   2   1  32      289.99      170.39     47.45 o
   3   1  32      361.04      339.37     50.52 o
   4   1  32      813.58     1038.13     66.03 o
   5   1  32      460.21      498.32     55.31 o
   6   1  32       18.92       45.39     54.84 o
   7   1  32      375.30      521.89     59.88 o
   0   2  32     1000.62      790.80     73.63 o
   1   2  32      676.09      681.75     73.85 o
   2   2  32       23.58        5.00     38.05 o
   3   2  32     4158.26     4191.86    117.18 o
   4   2  32      764.06      747.30     59.32 o
   5   2  32     2549.45     2563.90     88.60 o
   6   2  32     3603.46     3866.40    122.18 o
   7   2  32       93.28       63.68     58.41 o
   1   3  32     6783.79     7222.74    195.04 o
   2   3  32     2863.59     2973.73    100.19 o
   3   3  32     1028.48     1090.59     61.03 o
   4   3  32     5378.47     5113.63    134.86 o
   5   3  32     2308.69     1800.86     77.13 o
   6   3  32      205.42       87.86     53.70 o
   7   3  32     7058.54     6568.58    201.47 o
   0   4  32      287.44      331.14     70.14 o
   1   4  32     1170.03     1165.00     64.32 o
   2   4  32      228.70      265.06     45.25 o
   3   4  32      695.47      594.37     58.14 o
   4   4  32     1833.26     2063.13     82.52 o
   5   4  32      628.91      714.76     62.31 o
   6   4  32        5.29       21.64     55.52 o
   1   5  32     8255.08     9231.43    242.55 o
   2   5  32     5353.99     5514.51    154.66 o
   3   5  32      650.65      551.24     57.61 o
   4   5  32     8640.85     9151.48    212.69 o
   5   5  32     3444.20     3549.31    117.69 o
   6   5  32      127.22      122.93     53.89 o
   0   6  32     1204.81     1324.79    127.69 o
   1   6  32     1017.66      799.43    104.43 o
   2   6  32      187.24      165.06     56.41 o
   3   6  32     1096.84      980.45     76.13 o
   4   6  32        3.83       61.14     51.05 o
   5   6  32      723.77      636.09     81.81 o
   6   6  32     1694.98     1689.28     96.62 o
   1   7  32     7085.80     6946.58    205.54 o
   2   7  32     2676.46     2803.70    139.02 o
   3   7  32     1895.91     1984.12    119.87 o
   4   7  32     6168.49     6293.75    246.34 o
   5   7  32     3105.34     2928.22    126.16 o
   0   8  32     7387.89     7543.34    354.97 o
   1   8  32     2045.14     1907.91    105.05 o
   2   8  32      179.92      321.74     70.96 o
   3   8  32     5801.71     5641.67    169.95 o
   4   8  32        2.17       -1.48     70.47 o
   1   9  32       58.11      159.16     91.41 o
   2   9  32      686.48      579.15     95.47 o
   3   9  32      828.73      909.35     88.67 o
   0  10  32    13406.64    13637.17    593.98 o
   1  10  32     3614.04     3656.82    143.78 o
   2  10  32      155.60      267.47     86.06 o
   1   1  33     1540.71     1172.01     77.81 o
   2   1  33    20229.32    20608.56    454.92 o
   3   1  33     1294.74     1229.47     78.40 o
   4   1  33    10299.86    10278.78    239.74 o
   5   1  33     1461.25     1468.43     78.89 o
   6   1  33      617.26      813.17    151.90 o
   0   2  33     3153.76     3247.50    158.81 o
   1   2  33       81.95       52.38     43.25 o
   2   2  33      887.13      885.50     64.39 o
   3   2  33        4.96       37.46     48.53 o
   4   2  33      281.63      410.69     57.54 o
   5   2  33       57.61      130.79     59.24 o
   6   2  33     4296.50     4100.35    122.48 o
   1   3  33      683.68      764.94     66.03 o
   2   3  33     9027.10     9872.29    240.83 o
   3   3  33      259.54      214.83     45.48 o
   4   3  33     7712.66     7500.83    210.75 o
   5   3  33      761.01      657.97     58.00 o
   6   3  33       43.86      137.32     65.33 o
   0   4  33    15460.52    14770.54    545.92 o
   1   4  33      192.80      309.71     49.04 o
   2   4  33     1180.22     1241.21     68.94 o
   3   4  33      174.65      282.07     53.48 o
   4   4  33       68.70       96.39     50.57 o
   5   4  33      201.63      229.44     54.00 o
   6   4  33     9314.43     8958.67    259.40 o
   1   5  33       13.67      153.04     58.74 o
   2   5  33      756.14      961.63     70.01 o
   3   5  33      155.89      163.28     51.66 o
   4   5  33      732.54      764.50     65.11 o
   5   5  33      197.66      105.86     55.87 o
   0   6  33    20525.14    20570.22    775.06 o
   1   6  33      686.49      731.69     99.93 o
   2   6  33     1605.01     1563.54    105.42 o
   3   6  33      444.15      395.93     63.16 o
   4   6  33       50.09      111.57     63.08 o
   5   6  33      152.05      174.63     61.50 o
   1   7  33       82.32      147.19     56.49 o
   2   7  33     1016.52     1094.87     96.14 o
   3   7  33       16.20      -78.85     62.37 o
   4   7  33     1485.91     1380.18     83.59 o
   0   8  33     5232.11     5504.49    344.90 o
   1   8  33      262.70      193.40     67.95 o
   2   8  33      220.96      239.32    139.65 o
   3   8  33      340.10      388.42     71.56 o
   1   9  33        2.62       41.48     68.01 o
   2   9  33     4250.59     4408.06    161.57 o
   0   0  34     5884.69     5530.23    587.35 o
   1   0  34    13860.32    14464.05    438.33 o
   2   0  34     1480.43     1608.15    132.11 o
   3   0  34      538.22      828.98     95.77 o
   4   0  34     3133.83     3093.09    163.84 o
   5   0  34     8306.75     7807.68    277.44 o
   6   0  34     4384.26     4508.60    186.88 o
   1   1  34      196.38      197.27     53.52 o
   2   1  34      523.11      460.71     97.33 o
   3   1  34      189.69      175.92     52.45 o
   4   1  34     1760.41     1771.37     85.34 o
   5   1  34       17.47       90.93     55.59 o
   6   1  34       48.11      120.05     58.63 o
   0   2  34     6301.80     6632.25    438.13 o
   1   2  34     4162.02     4350.54    135.63 o
   2   2  34     2071.01     2021.93     89.62 o
   3   2  34     1575.95     1763.01     81.74 o
   4   2  34      532.40      324.50     61.83 o
   5   2  34     5273.66     5036.87    140.75 o
   6   2  34     2997.39     2584.89     91.06 o
   1   3  34     1161.55      976.47     63.98 o
   2   3  34     3258.16     3192.42    107.55 o
   3   3  34       26.40       48.32     49.20 o
   4   3  34     6636.05     7050.74    173.99 o
   5   3  34     1269.63     1241.42     80.87 o
   0   4  34      525.19      635.88    118.52 o
   1   4  34     1333.58     1309.72     72.73 o
   2   4  34      377.26      488.07     57.10 o
   3   4  34     2695.02     2365.91    109.72 o
   4   4  34       89.10      106.14     50.05 o
   5   4  34     1639.84     1640.49     84.28 o
   1   5  34      745.62      919.43     79.07 o
   2   5  34     6793.57     6246.74    194.40 o
   3   5  34      269.17      219.71     56.83 o
   4   5  34     7967.43     7312.45    223.56 o
   5   5  34      945.89      874.07     70.77 o
   0   6  34      142.21      233.89     92.21 o
   1   6  34       61.12      101.80     63.94 o
   2   6  34      555.67      452.98     78.60 o
   3   6  34      205.05      241.00    104.39 o
   4   6  34      188.19       99.47     66.74 o
   1   7  34      951.96      775.98     83.15 o
   2   7  34     2832.54     3217.14    134.38 o
   3   7  34        0.92       64.06     70.58 o
   0   8  34     3293.61     2646.48    201.79 o
   1   8  34     1035.62     1041.87    138.14 o
   2   8  34     5158.27     5115.73    180.87 o
   1   1  35     4534.57     4632.44    160.63 o
   2   1  35      825.96      972.09     71.91 o
   3   1  35     1005.21     1150.45     69.04 o
   4   1  35       62.20      101.76     56.70 o
   5   1  35     1419.56     1447.50     90.04 o
   0   2  35       81.83       81.63    113.21 o
   1   2  35     2661.89     2720.24     97.02 o
   2   2  35     1017.94      945.83     64.98 o
   3   2  35     5220.73     5478.79    168.65 o
   4   2  35      512.53      471.74     65.97 o
   5   2  35      830.36      796.29     71.76 o
   1   3  35      925.15     1045.20     88.50 o
   2   3  35        4.77      190.03     62.10 o
   3   3  35      348.05      326.75     55.49 o
   4   3  35      387.51      372.70     61.45 o
   5   3  35        3.08       33.46     55.80 o
   0   4  35      100.08       45.79     86.66 o
   1   4  35     5048.71     5034.94    193.97 o
   2   4  35     4092.98     3874.10    122.10 o
   3   4  35    16397.61    16222.80    386.52 o
   4   4  35     1370.45     1231.59     76.66 o
   1   5  35        0.01       72.76     65.75 o
   2   5  35      370.94      388.91     73.60 o
   3   5  35      208.81      146.96     56.50 o
   4   5  35       83.12      142.68     60.91 o
   0   6  35       92.92       50.00     83.73 o
   1   6  35     2773.80     2939.18    117.88 o
   2   6  35     3155.11     3100.21    121.21 o
   3   6  35    11558.74    11769.81    336.80 o
   1   7  35     4480.31     4584.50    155.57 o
   2   7  35      393.43      457.61     68.04 o
   0   0  36     4446.18     3787.12    338.89 o
   1   0  36     1419.35     1498.98    135.62 o
   2   0  36      139.04      246.78     84.80 o
   3   0  36    14198.58    13895.07    457.89 o
   4   0  36     3294.32     3461.51    181.20 o
   1   1  36      234.61      345.52     60.99 o
   2   1  36     1375.22     1321.50     71.11 o
   3   1  36        4.02       96.06     58.69 o
   4   1  36        9.73      -36.76     58.70 o
   0   2  36     2291.52     2031.89    144.23 o
   1   2  36      471.87      389.26     59.95 o
   2   2  36      106.56      193.14     53.57 o
   3   2  36    16497.63    17248.09    409.83 o
   4   2  36      627.47      856.87     72.46 o
   1   3  36     2854.04     2859.35    108.04 o
   2   3  36     3248.58     3136.01    133.87 o
   3   3  36      178.21      133.72     59.95 o
   4   3  36     1152.57      980.17     90.51 o
   0   4  36      561.78      505.81    108.56 o
   1   4  36        0.92       77.43     61.82 o
   2   4  36      320.53      398.45     82.19 o
   3   4  36     5829.60     5324.29    156.39 o
   1   5  36     6334.47     6500.22    189.17 o
   2   5  36     1965.11     1722.05    106.88 o
   3   5  36        0.55      -56.78     66.99 o
   0   6  36      872.49      759.78    107.07 o
   1   6  36       18.78        5.98     65.85 o
   2   6  36      147.30      287.96     70.86 o
   1   1  37      333.49      349.17     66.51 o
   2   1  37     5331.58     5096.51    216.41 o
   3   1  37        4.65        5.12     60.77 o
   0   2  37     3136.48     2856.38    194.45 o
   1   2  37        1.87       89.21     58.03 o
   2   2  37      482.49      808.17     83.52 o
   3   2  37     2711.97     2644.18    115.26 o
   1   3  37      370.67      290.87     67.08 o
   2   3  37     7066.74     7160.79    221.28 o
   3   3  37        0.02       36.87     61.79 o
   0   4  37     8248.28     7834.68    316.92 o
   1   4  37      126.40      187.98     68.74 o
   2   4  37     1426.31     1567.18     96.63 o
   1   5  37       40.78       53.96     66.24 o
   0   0  38      596.93      633.75    144.51 o
   1   0  38     1419.40     1615.23    124.76 o
   2   0  38     4877.64     4816.17    204.32 o
   1   1  38      274.44      275.46     67.27 o
   2   1  38      804.17      824.69     65.31 o
   0   2  38      360.66      607.91    102.95 o
   1   2  38      485.25      341.88     76.80 o
 
